# Supplementary material for: Nomogram to predict the prognosis of parotid gland mucoepidermoid carcinoma: a population-based study of 1306 cases
Source: PeerJ. 2019 Jul 1;7:e7237. doi: 10.7717/peerj.7237 (PMC6610557; doi:10.7717/peerj.7237)
Supplement: Supplemental Information 1 [file peerj-07-7237-s001.xlsx]

## Sheet: Sheet1
Type of Reporting Source	Diagnostic Confirmation	Insurance Recode (2007+)	Sex	Marital status at diagnosis	Laterality	Grade	Age at diagnosis	age 1<40,2,40-49,3,50-59,4,60-69,5≥70	Race recode (White, Black, Other)	race (1white 2black 3other)	survival months	OS (0 cencored 1 complete)	CSS (0 cencored 1 complete)	8th stage	T	N	M	radiation(0no 1yes)	chemotherapy(0no 1yes)	surgery(0no 1yes)	Vital status recode (study cutoff used)	SEER cause-specific death classification	SEER other cause of death classification	Derived AJCC Stage Group, 6th ed (2004+)	Derived AJCC T, 6th ed (2004+)	Derived AJCC N, 6th ed (2004+)	Derived AJCC M, 6th ed (2004+)	size	CS tumor size (2004+)	Year of diagnosis	Primary Site - labeled	Primary Site	Histologic Type ICD-O-3	Behavior code ICD-O-3	Race recode (W, B, AI, API)	Age recode with <1 year olds	ICD-O-3 Hist/behav	ICD-O-3 Hist/behav, malignant	Derived AJCC Stage Group, 7th ed (2010+)	Derived AJCC Stage Group, 6th ed (2004+)	AJCC stage 3rd edition (1988-2003)	SEER modified AJCC stage 3rd (1988-2003)	Derived AJCC T, 7th ed (2010+)	Derived AJCC N, 7th ed (2010+)	Derived AJCC M, 7th ed (2010+)	Derived AJCC T, 6th ed (2004+)	Derived AJCC N, 6th ed (2004+)	Derived AJCC M, 6th ed (2004+)	T value - based on AJCC 3rd (1988-2003)
Hospital inpatient/outpatient or clinic	Positive histology	Blank(s)	Female	Married (including common law)	Right - origin of primary	Moderately differentiated; Grade II	78	5	White	1	110	1	0	1	1	0	0	0	0	1	Dead	Alive or dead of other cause	Dead (attributable to causes other than this cancer dx)	I	T1	N0	M0	2	20	2004	C07.9-Parotid gland	79	8430	Malignant	White	75-79 years	8430/3: Mucoepidermoid carcinoma	8430/3: Mucoepidermoid carcinoma	Blank(s)	I	Blank(s)	Blank(s)	Blank(s)	Blank(s)	Blank(s)	T1	N0	M0	Blank(s)
Hospital inpatient/outpatient or clinic	Positive histology	Blank(s)	Female	Divorced	Left - origin of primary	Poorly differentiated; Grade III	70	5	White	1	66	1	1	4.1	4.1	0	0	1	0	1	Dead	Dead (attributable to this cancer dx)	Alive or dead due to cancer	IVA	T4a	N0	M0	3.1	31	2004	C07.9-Parotid gland	79	8430	Malignant	White	70-74 years	8430/3: Mucoepidermoid carcinoma	8430/3: Mucoepidermoid carcinoma	Blank(s)	IVA	Blank(s)	Blank(s)	Blank(s)	Blank(s)	Blank(s)	T4a	N0	M0	Blank(s)
Hospital inpatient/outpatient or clinic	Positive histology	Blank(s)	Female	Single (never married)	Right - origin of primary	Moderately differentiated; Grade II	43	2	White	1	142	0	0	1	1	0	0	1	0	1	Alive	Alive or dead of other cause	Alive or dead due to cancer	I	T1	N0	M0	1.2	12	2004	C07.9-Parotid gland	79	8430	Malignant	White	40-44 years	8430/3: Mucoepidermoid carcinoma	8430/3: Mucoepidermoid carcinoma	Blank(s)	I	Blank(s)	Blank(s)	Blank(s)	Blank(s)	Blank(s)	T1	N0	M0	Blank(s)
Hospital inpatient/outpatient or clinic	Positive histology	Blank(s)	Male	Single (never married)	Right - origin of primary	Moderately differentiated; Grade II	14	1	Black	2	136	0	0	4.1	4.1	2.2	0	0	0	1	Alive	Alive or dead of other cause	Alive or dead due to cancer	IVA	T4a	N2b	M0	2.5	25	2004	C07.9-Parotid gland	79	8430	Malignant	Black	10-14 years	8430/3: Mucoepidermoid carcinoma	8430/3: Mucoepidermoid carcinoma	Blank(s)	IVA	Blank(s)	Blank(s)	Blank(s)	Blank(s)	Blank(s)	T4a	N2b	M0	Blank(s)
Hospital inpatient/outpatient or clinic	Positive histology	Blank(s)	Female	Single (never married)	Left - origin of primary	Moderately differentiated; Grade II	47	2	Black	2	133	0	0	1	1	0	0	1	0	1	Alive	Alive or dead of other cause	Alive or dead due to cancer	I	T1	N0	M0	2	20	2004	C07.9-Parotid gland	79	8430	Malignant	Black	45-49 years	8430/3: Mucoepidermoid carcinoma	8430/3: Mucoepidermoid carcinoma	Blank(s)	I	Blank(s)	Blank(s)	Blank(s)	Blank(s)	Blank(s)	T1	N0	M0	Blank(s)
Hospital inpatient/outpatient or clinic	Positive histology	Blank(s)	Male	Single (never married)	Left - origin of primary	Poorly differentiated; Grade III	76	5	Black	2	138	0	0	1	1	0	0	0	0	1	Alive	Alive or dead of other cause	Alive or dead due to cancer	I	T1	N0	M0	1.7	17	2004	C07.9-Parotid gland	79	8430	Malignant	Black	75-79 years	8430/3: Mucoepidermoid carcinoma	8430/3: Mucoepidermoid carcinoma	Blank(s)	I	Blank(s)	Blank(s)	Blank(s)	Blank(s)	Blank(s)	T1	N0	M0	Blank(s)
Hospital inpatient/outpatient or clinic	Positive histology	Blank(s)	Female	Married (including common law)	Left - origin of primary	Well differentiated; Grade I	75	5	White	1	70	1	0	2	2	0	0	0	0	1	Dead	Alive or dead of other cause	Dead (attributable to causes other than this cancer dx)	II	T2	N0	M0	3	30	2004	C07.9-Parotid gland	79	8430	Malignant	White	75-79 years	8430/3: Mucoepidermoid carcinoma	8430/3: Mucoepidermoid carcinoma	Blank(s)	II	Blank(s)	Blank(s)	Blank(s)	Blank(s)	Blank(s)	T2	N0	M0	Blank(s)
Hospital inpatient/outpatient or clinic	Positive histology	Blank(s)	Female	Widowed	Left - origin of primary	Undifferentiated; anaplastic; Grade IV	87	5	White	1	56	1	0	1	1	0	0	1	0	1	Dead	Alive or dead of other cause	Dead (attributable to causes other than this cancer dx)	I	T1	N0	M0	1.2	12	2004	C07.9-Parotid gland	79	8430	Malignant	White	85+ years	8430/3: Mucoepidermoid carcinoma	8430/3: Mucoepidermoid carcinoma	Blank(s)	I	Blank(s)	Blank(s)	Blank(s)	Blank(s)	Blank(s)	T1	N0	M0	Blank(s)
Hospital inpatient/outpatient or clinic	Positive histology	Blank(s)	Female	Widowed	Left - origin of primary	Moderately differentiated; Grade II	76	5	White	1	9	1	1	3	3	1	0	1	0	1	Dead	Dead (attributable to this cancer dx)	Alive or dead due to cancer	III	T3	N1	M0	4.5	45	2004	C07.9-Parotid gland	79	8430	Malignant	White	75-79 years	8430/3: Mucoepidermoid carcinoma	8430/3: Mucoepidermoid carcinoma	Blank(s)	III	Blank(s)	Blank(s)	Blank(s)	Blank(s)	Blank(s)	T3	N1	M0	Blank(s)
Hospital inpatient/outpatient or clinic	Positive histology	Blank(s)	Male	Married (including common law)	Right - origin of primary	Well differentiated; Grade I	44	2	White	1	134	0	0	1	1	0	0	0	0	1	Alive	Alive or dead of other cause	Alive or dead due to cancer	I	T1	N0	M0	1.4	14	2004	C07.9-Parotid gland	79	8430	Malignant	White	40-44 years	8430/3: Mucoepidermoid carcinoma	8430/3: Mucoepidermoid carcinoma	Blank(s)	I	Blank(s)	Blank(s)	Blank(s)	Blank(s)	Blank(s)	T1	N0	M0	Blank(s)
Hospital inpatient/outpatient or clinic	Positive histology	Blank(s)	Female	Divorced	Left - origin of primary	Well differentiated; Grade I	73	5	Other (American Indian/AK Native, Asian/Pacific Islander)	3	134	0	0	1	1	0	0	0	0	1	Alive	Alive or dead of other cause	Alive or dead due to cancer	I	T1	N0	M0	1.8	18	2004	C07.9-Parotid gland	79	8430	Malignant	Asian or Pacific Islander	70-74 years	8430/3: Mucoepidermoid carcinoma	8430/3: Mucoepidermoid carcinoma	Blank(s)	I	Blank(s)	Blank(s)	Blank(s)	Blank(s)	Blank(s)	T1	N0	M0	Blank(s)
Hospital inpatient/outpatient or clinic	Positive histology	Blank(s)	Female	Married (including common law)	Right - origin of primary	Undifferentiated; anaplastic; Grade IV	50	3	White	1	136	1	1	1	1	0	0	1	0	1	Dead	Dead (attributable to this cancer dx)	Alive or dead due to cancer	I	T1	N0	M0	1.7	17	2004	C07.9-Parotid gland	79	8430	Malignant	White	50-54 years	8430/3: Mucoepidermoid carcinoma	8430/3: Mucoepidermoid carcinoma	Blank(s)	I	Blank(s)	Blank(s)	Blank(s)	Blank(s)	Blank(s)	T1	N0	M0	Blank(s)
Hospital inpatient/outpatient or clinic	Positive histology	Blank(s)	Female	Single (never married)	Right - origin of primary	Well differentiated; Grade I	22	1	White	1	133	0	0	1	1	0	0	0	0	1	Alive	Alive or dead of other cause	Alive or dead due to cancer	I	T1	N0	M0	1.1	11	2004	C07.9-Parotid gland	79	8430	Malignant	White	20-24 years	8430/3: Mucoepidermoid carcinoma	8430/3: Mucoepidermoid carcinoma	Blank(s)	I	Blank(s)	Blank(s)	Blank(s)	Blank(s)	Blank(s)	T1	N0	M0	Blank(s)
Hospital inpatient/outpatient or clinic	Positive histology	Blank(s)	Female	Single (never married)	Left - origin of primary	Moderately differentiated; Grade II	55	3	White	1	139	0	0	1	1	0	0	0	0	1	Alive	Alive or dead of other cause	Alive or dead due to cancer	I	T1	N0	M0	2	20	2004	C07.9-Parotid gland	79	8430	Malignant	White	55-59 years	8430/3: Mucoepidermoid carcinoma	8430/3: Mucoepidermoid carcinoma	Blank(s)	I	Blank(s)	Blank(s)	Blank(s)	Blank(s)	Blank(s)	T1	N0	M0	Blank(s)
Hospital inpatient/outpatient or clinic	Positive histology	Blank(s)	Male	Widowed	Right - origin of primary	Undifferentiated; anaplastic; Grade IV	73	5	White	1	19	1	1	4.1	4.1	2.2	0	1	0	1	Dead	Dead (attributable to this cancer dx)	Alive or dead due to cancer	IVA	T4a	N2b	M0	2	20	2004	C07.9-Parotid gland	79	8430	Malignant	White	70-74 years	8430/3: Mucoepidermoid carcinoma	8430/3: Mucoepidermoid carcinoma	Blank(s)	IVA	Blank(s)	Blank(s)	Blank(s)	Blank(s)	Blank(s)	T4a	N2b	M0	Blank(s)
Hospital inpatient/outpatient or clinic	Positive histology	Blank(s)	Female	Married (including common law)	Left - origin of primary	Moderately differentiated; Grade II	32	1	White	1	136	0	0	1	1	0	0	0	0	1	Alive	Alive or dead of other cause	Alive or dead due to cancer	I	T1	N0	M0	1.5	15	2004	C07.9-Parotid gland	79	8430	Malignant	White	30-34 years	8430/3: Mucoepidermoid carcinoma	8430/3: Mucoepidermoid carcinoma	Blank(s)	I	Blank(s)	Blank(s)	Blank(s)	Blank(s)	Blank(s)	T1	N0	M0	Blank(s)
Hospital inpatient/outpatient or clinic	Positive histology	Blank(s)	Female	Married (including common law)	Right - origin of primary	Moderately differentiated; Grade II	38	1	White	1	141	0	0	1	1	0	0	0	0	1	Alive	Alive or dead of other cause	Alive or dead due to cancer	I	T1	N0	M0	1.3	13	2004	C07.9-Parotid gland	79	8430	Malignant	White	35-39 years	8430/3: Mucoepidermoid carcinoma	8430/3: Mucoepidermoid carcinoma	Blank(s)	I	Blank(s)	Blank(s)	Blank(s)	Blank(s)	Blank(s)	T1	N0	M0	Blank(s)
Hospital inpatient/outpatient or clinic	Positive histology	Blank(s)	Female	Single (never married)	Right - origin of primary	Well differentiated; Grade I	61	4	White	1	111	1	0	1	1	0	0	0	0	1	Dead	Alive or dead of other cause	Dead (attributable to causes other than this cancer dx)	I	T1	N0	M0	2	20	2004	C07.9-Parotid gland	79	8430	Malignant	White	60-64 years	8430/3: Mucoepidermoid carcinoma	8430/3: Mucoepidermoid carcinoma	Blank(s)	I	Blank(s)	Blank(s)	Blank(s)	Blank(s)	Blank(s)	T1	N0	M0	Blank(s)
Hospital inpatient/outpatient or clinic	Positive histology	Blank(s)	Female	Widowed	Right - origin of primary	Well differentiated; Grade I	78	5	White	1	43	1	0	2	2	0	0	0	0	1	Dead	Alive or dead of other cause	Dead (attributable to causes other than this cancer dx)	II	T2	N0	M0	3.5	35	2004	C07.9-Parotid gland	79	8430	Malignant	White	75-79 years	8430/3: Mucoepidermoid carcinoma	8430/3: Mucoepidermoid carcinoma	Blank(s)	II	Blank(s)	Blank(s)	Blank(s)	Blank(s)	Blank(s)	T2	N0	M0	Blank(s)
Hospital inpatient/outpatient or clinic	Positive histology	Blank(s)	Male	Single (never married)	Left - origin of primary	Well differentiated; Grade I	82	5	White	1	133	0	0	1	1	0	0	1	0	1	Alive	Alive or dead of other cause	Alive or dead due to cancer	I	T1	N0	M0	1.9	19	2004	C07.9-Parotid gland	79	8430	Malignant	White	80-84 years	8430/3: Mucoepidermoid carcinoma	8430/3: Mucoepidermoid carcinoma	Blank(s)	I	Blank(s)	Blank(s)	Blank(s)	Blank(s)	Blank(s)	T1	N0	M0	Blank(s)
Hospital inpatient/outpatient or clinic	Positive histology	Blank(s)	Female	Married (including common law)	Left - origin of primary	Moderately differentiated; Grade II	45	2	White	1	141	0	0	4.1	4.1	0	0	1	0	1	Alive	Alive or dead of other cause	Alive or dead due to cancer	IVA	T4a	N0	M0	2.5	25	2004	C07.9-Parotid gland	79	8430	Malignant	White	45-49 years	8430/3: Mucoepidermoid carcinoma	8430/3: Mucoepidermoid carcinoma	Blank(s)	IVA	Blank(s)	Blank(s)	Blank(s)	Blank(s)	Blank(s)	T4a	N0	M0	Blank(s)
Hospital inpatient/outpatient or clinic	Positive histology	Blank(s)	Female	Married (including common law)	Right - origin of primary	Moderately differentiated; Grade II	40	2	Other (American Indian/AK Native, Asian/Pacific Islander)	3	134	0	0	4.1	4.1	0	0	1	0	1	Alive	Alive or dead of other cause	Alive or dead due to cancer	IVA	T4a	N0	M0	1.5	15	2004	C07.9-Parotid gland	79	8430	Malignant	Asian or Pacific Islander	40-44 years	8430/3: Mucoepidermoid carcinoma	8430/3: Mucoepidermoid carcinoma	Blank(s)	IVA	Blank(s)	Blank(s)	Blank(s)	Blank(s)	Blank(s)	T4a	N0	M0	Blank(s)
Hospital inpatient/outpatient or clinic	Positive histology	Blank(s)	Male	Married (including common law)	Right - origin of primary	Moderately differentiated; Grade II	54	3	White	1	138	0	0	1	1	0	0	0	0	1	Alive	Alive or dead of other cause	Alive or dead due to cancer	I	T1	N0	M0	1.5	15	2004	C07.9-Parotid gland	79	8430	Malignant	White	50-54 years	8430/3: Mucoepidermoid carcinoma	8430/3: Mucoepidermoid carcinoma	Blank(s)	I	Blank(s)	Blank(s)	Blank(s)	Blank(s)	Blank(s)	T1	N0	M0	Blank(s)
Hospital inpatient/outpatient or clinic	Positive histology	Blank(s)	Male	Divorced	Right - origin of primary	Well differentiated; Grade I	53	3	White	1	141	0	0	2	2	0	0	0	0	1	Alive	Alive or dead of other cause	Alive or dead due to cancer	II	T2	N0	M0	3.4	34	2004	C07.9-Parotid gland	79	8430	Malignant	White	50-54 years	8430/3: Mucoepidermoid carcinoma	8430/3: Mucoepidermoid carcinoma	Blank(s)	II	Blank(s)	Blank(s)	Blank(s)	Blank(s)	Blank(s)	T2	N0	M0	Blank(s)
Hospital inpatient/outpatient or clinic	Positive histology	Blank(s)	Male	Married (including common law)	Left - origin of primary	Moderately differentiated; Grade II	50	3	White	1	143	0	0	1	1	0	0	1	0	1	Alive	Alive or dead of other cause	Alive or dead due to cancer	I	T1	N0	M0	2	20	2004	C07.9-Parotid gland	79	8430	Malignant	White	50-54 years	8430/3: Mucoepidermoid carcinoma	8430/3: Mucoepidermoid carcinoma	Blank(s)	I	Blank(s)	Blank(s)	Blank(s)	Blank(s)	Blank(s)	T1	N0	M0	Blank(s)
Hospital inpatient/outpatient or clinic	Positive histology	Blank(s)	Female	Single (never married)	Left - origin of primary	Poorly differentiated; Grade III	28	1	White	1	143	0	0	2	2	0	0	0	0	1	Alive	Alive or dead of other cause	Alive or dead due to cancer	II	T2	N0	M0	2.8	28	2004	C07.9-Parotid gland	79	8430	Malignant	White	25-29 years	8430/3: Mucoepidermoid carcinoma	8430/3: Mucoepidermoid carcinoma	Blank(s)	II	Blank(s)	Blank(s)	Blank(s)	Blank(s)	Blank(s)	T2	N0	M0	Blank(s)
Hospital inpatient/outpatient or clinic	Positive histology	Blank(s)	Male	Married (including common law)	Right - origin of primary	Undifferentiated; anaplastic; Grade IV	57	3	White	1	142	0	0	3	3	1	0	1	0	1	Alive	Alive or dead of other cause	Alive or dead due to cancer	III	T3	N1	M0	2	20	2004	C07.9-Parotid gland	79	8430	Malignant	White	55-59 years	8430/3: Mucoepidermoid carcinoma	8430/3: Mucoepidermoid carcinoma	Blank(s)	III	Blank(s)	Blank(s)	Blank(s)	Blank(s)	Blank(s)	T3	N1	M0	Blank(s)
Hospital inpatient/outpatient or clinic	Positive histology	Blank(s)	Female	Married (including common law)	Right - origin of primary	Undifferentiated; anaplastic; Grade IV	68	4	White	1	140	0	0	2	2	0	0	1	0	1	Alive	Alive or dead of other cause	Alive or dead due to cancer	II	T2	N0	M0	2.2	22	2004	C07.9-Parotid gland	79	8430	Malignant	White	65-69 years	8430/3: Mucoepidermoid carcinoma	8430/3: Mucoepidermoid carcinoma	Blank(s)	II	Blank(s)	Blank(s)	Blank(s)	Blank(s)	Blank(s)	T2	N0	M0	Blank(s)
Hospital inpatient/outpatient or clinic	Positive histology	Blank(s)	Male	Single (never married)	Right - origin of primary	Undifferentiated; anaplastic; Grade IV	89	5	White	1	42	1	0	4.1	4.1	2.2	0	0	0	1	Dead	Alive or dead of other cause	Dead (attributable to causes other than this cancer dx)	IVA	T4a	N2b	M0	4~5	995	2004	C07.9-Parotid gland	79	8430	Malignant	White	85+ years	8430/3: Mucoepidermoid carcinoma	8430/3: Mucoepidermoid carcinoma	Blank(s)	IVA	Blank(s)	Blank(s)	Blank(s)	Blank(s)	Blank(s)	T4a	N2b	M0	Blank(s)
Hospital inpatient/outpatient or clinic	Positive histology	Blank(s)	Male	Single (never married)	Right - origin of primary	Well differentiated; Grade I	29	1	Other (American Indian/AK Native, Asian/Pacific Islander)	3	137	0	0	4.1	4.1	2.2	0	1	1	1	Alive	Alive or dead of other cause	Alive or dead due to cancer	IVA	T4a	N2b	M0	9	90	2004	C07.9-Parotid gland	79	8430	Malignant	Asian or Pacific Islander	25-29 years	8430/3: Mucoepidermoid carcinoma	8430/3: Mucoepidermoid carcinoma	Blank(s)	IVA	Blank(s)	Blank(s)	Blank(s)	Blank(s)	Blank(s)	T4a	N2b	M0	Blank(s)
Hospital inpatient/outpatient or clinic	Positive histology	Blank(s)	Male	Married (including common law)	Left - origin of primary	Poorly differentiated; Grade III	69	4	White	1	140	0	0	4.1	1	2.2	0	1	0	1	Alive	Alive or dead of other cause	Alive or dead due to cancer	IVA	T1	N2b	M0	1.5	15	2004	C07.9-Parotid gland	79	8430	Malignant	White	65-69 years	8430/3: Mucoepidermoid carcinoma	8430/3: Mucoepidermoid carcinoma	Blank(s)	IVA	Blank(s)	Blank(s)	Blank(s)	Blank(s)	Blank(s)	T1	N2b	M0	Blank(s)
Hospital inpatient/outpatient or clinic	Positive histology	Blank(s)	Female	Married (including common law)	Left - origin of primary	Well differentiated; Grade I	68	4	White	1	136	0	0	1	1	0	0	0	0	1	Alive	Alive or dead of other cause	Alive or dead due to cancer	I	T1	N0	M0	1.5	15	2004	C07.9-Parotid gland	79	8430	Malignant	White	65-69 years	8430/3: Mucoepidermoid carcinoma	8430/3: Mucoepidermoid carcinoma	Blank(s)	I	Blank(s)	Blank(s)	Blank(s)	Blank(s)	Blank(s)	T1	N0	M0	Blank(s)
Hospital inpatient/outpatient or clinic	Positive histology	Blank(s)	Male	Married (including common law)	Right - origin of primary	Poorly differentiated; Grade III	57	3	White	1	135	0	0	4.1	4.1	1	0	1	0	1	Alive	Alive or dead of other cause	Alive or dead due to cancer	IVA	T4a	N1	M0	0.8	8	2004	C07.9-Parotid gland	79	8430	Malignant	White	55-59 years	8430/3: Mucoepidermoid carcinoma	8430/3: Mucoepidermoid carcinoma	Blank(s)	IVA	Blank(s)	Blank(s)	Blank(s)	Blank(s)	Blank(s)	T4a	N1	M0	Blank(s)
Physicians office/private medical practitioner (LMD)	Positive histology	Blank(s)	Female	Single (never married)	Right - origin of primary	Moderately differentiated; Grade II	36	1	Black	2	89	1	1	3	3	0	0	1	0	1	Dead	Dead (attributable to this cancer dx)	Alive or dead due to cancer	III	T3	N0	M0	11	110	2004	C07.9-Parotid gland	79	8430	Malignant	Black	35-39 years	8430/3: Mucoepidermoid carcinoma	8430/3: Mucoepidermoid carcinoma	Blank(s)	III	Blank(s)	Blank(s)	Blank(s)	Blank(s)	Blank(s)	T3	N0	M0	Blank(s)
Hospital inpatient/outpatient or clinic	Positive histology	Blank(s)	Male	Married (including common law)	Right - origin of primary	Poorly differentiated; Grade III	79	5	White	1	23	1	1	3	2	1	0	0	0	1	Dead	Dead (attributable to this cancer dx)	Alive or dead due to cancer	III	T2	N1	M0	2.4	24	2004	C07.9-Parotid gland	79	8430	Malignant	White	75-79 years	8430/3: Mucoepidermoid carcinoma	8430/3: Mucoepidermoid carcinoma	Blank(s)	III	Blank(s)	Blank(s)	Blank(s)	Blank(s)	Blank(s)	T2	N1	M0	Blank(s)
Hospital inpatient/outpatient or clinic	Positive histology	Blank(s)	Male	Married (including common law)	Right - origin of primary	Moderately differentiated; Grade II	52	3	White	1	137	0	0	1	1	0	0	1	0	1	Alive	Alive or dead of other cause	Alive or dead due to cancer	I	T1	N0	M0	0.6	6	2004	C07.9-Parotid gland	79	8430	Malignant	White	50-54 years	8430/3: Mucoepidermoid carcinoma	8430/3: Mucoepidermoid carcinoma	Blank(s)	I	Blank(s)	Blank(s)	Blank(s)	Blank(s)	Blank(s)	T1	N0	M0	Blank(s)
Hospital inpatient/outpatient or clinic	Positive histology	Blank(s)	Male	Divorced	Left - origin of primary	Undifferentiated; anaplastic; Grade IV	48	2	White	1	75	1	1	4.2	4.2	1	0	1	1	0	Dead	Dead (attributable to this cancer dx)	Alive or dead due to cancer	IVB	T4b	N1	M0	unknown	999	2004	C07.9-Parotid gland	79	8430	Malignant	White	45-49 years	8430/3: Mucoepidermoid carcinoma	8430/3: Mucoepidermoid carcinoma	Blank(s)	IVB	Blank(s)	Blank(s)	Blank(s)	Blank(s)	Blank(s)	T4b	N1	M0	Blank(s)
Hospital inpatient/outpatient or clinic	Positive histology	Blank(s)	Female	Married (including common law)	Right - origin of primary	Moderately differentiated; Grade II	37	1	Black	2	143	0	0	2	2	0	0	1	0	1	Alive	Alive or dead of other cause	Alive or dead due to cancer	II	T2	N0	M0	3	30	2004	C07.9-Parotid gland	79	8430	Malignant	Black	35-39 years	8430/3: Mucoepidermoid carcinoma	8430/3: Mucoepidermoid carcinoma	Blank(s)	II	Blank(s)	Blank(s)	Blank(s)	Blank(s)	Blank(s)	T2	N0	M0	Blank(s)
Hospital inpatient/outpatient or clinic	Positive histology	Blank(s)	Female	Divorced	Left - origin of primary	Undifferentiated; anaplastic; Grade IV	35	1	Black	2	123	0	0	3	3	0	0	1	0	1	Alive	Alive or dead of other cause	Alive or dead due to cancer	III	T3	N0	M0	0.8	8	2004	C07.9-Parotid gland	79	8430	Malignant	Black	35-39 years	8430/3: Mucoepidermoid carcinoma	8430/3: Mucoepidermoid carcinoma	Blank(s)	III	Blank(s)	Blank(s)	Blank(s)	Blank(s)	Blank(s)	T3	N0	M0	Blank(s)
Hospital inpatient/outpatient or clinic	Positive histology	Blank(s)	Male	Married (including common law)	Left - origin of primary	Moderately differentiated; Grade II	40	2	Other (American Indian/AK Native, Asian/Pacific Islander)	3	140	0	0	2	2	0	0	1	0	1	Alive	Alive or dead of other cause	Alive or dead due to cancer	II	T2	N0	M0	2.5	25	2004	C07.9-Parotid gland	79	8430	Malignant	Asian or Pacific Islander	40-44 years	8430/3: Mucoepidermoid carcinoma	8430/3: Mucoepidermoid carcinoma	Blank(s)	II	Blank(s)	Blank(s)	Blank(s)	Blank(s)	Blank(s)	T2	N0	M0	Blank(s)
Hospital inpatient/outpatient or clinic	Positive histology	Blank(s)	Male	Married (including common law)	Right - origin of primary	Moderately differentiated; Grade II	63	4	White	1	140	0	0	3	2	1	0	0	0	0	Alive	Alive or dead of other cause	Alive or dead due to cancer	III	T2	N1	M0	2.1	21	2004	C07.9-Parotid gland	79	8430	Malignant	White	60-64 years	8430/3: Mucoepidermoid carcinoma	8430/3: Mucoepidermoid carcinoma	Blank(s)	III	Blank(s)	Blank(s)	Blank(s)	Blank(s)	Blank(s)	T2	N1	M0	Blank(s)
Hospital inpatient/outpatient or clinic	Positive histology	Blank(s)	Male	Divorced	Right - origin of primary	Undifferentiated; anaplastic; Grade IV	70	5	White	1	53	1	0	4.1	4.1	0	0	1	0	1	Dead	Alive or dead of other cause	Dead (attributable to causes other than this cancer dx)	IVA	T4a	N0	M0	4	40	2004	C07.9-Parotid gland	79	8430	Malignant	White	70-74 years	8430/3: Mucoepidermoid carcinoma	8430/3: Mucoepidermoid carcinoma	Blank(s)	IVA	Blank(s)	Blank(s)	Blank(s)	Blank(s)	Blank(s)	T4a	N0	M0	Blank(s)
Hospital inpatient/outpatient or clinic	Positive histology	Blank(s)	Male	Married (including common law)	Left - origin of primary	Poorly differentiated; Grade III	82	5	White	1	36	1	0	1	1	0	0	1	0	1	Dead	Alive or dead of other cause	Dead (attributable to causes other than this cancer dx)	I	T1	N0	M0	1.9	19	2004	C07.9-Parotid gland	79	8430	Malignant	White	80-84 years	8430/3: Mucoepidermoid carcinoma	8430/3: Mucoepidermoid carcinoma	Blank(s)	I	Blank(s)	Blank(s)	Blank(s)	Blank(s)	Blank(s)	T1	N0	M0	Blank(s)
Hospital inpatient/outpatient or clinic	Positive histology	Blank(s)	Female	Single (never married)	Left - origin of primary	Moderately differentiated; Grade II	84	5	White	1	88	1	0	1	1	0	0	1	0	1	Dead	Alive or dead of other cause	Dead (attributable to causes other than this cancer dx)	I	T1	N0	M0	2	20	2004	C07.9-Parotid gland	79	8430	Malignant	White	80-84 years	8430/3: Mucoepidermoid carcinoma	8430/3: Mucoepidermoid carcinoma	Blank(s)	I	Blank(s)	Blank(s)	Blank(s)	Blank(s)	Blank(s)	T1	N0	M0	Blank(s)
Hospital inpatient/outpatient or clinic	Positive histology	Blank(s)	Female	Widowed	Left - origin of primary	Moderately differentiated; Grade II	70	5	White	1	131	0	0	1	1	0	0	0	0	1	Alive	Alive or dead of other cause	Alive or dead due to cancer	I	T1	N0	M0	0.5	5	2004	C07.9-Parotid gland	79	8430	Malignant	White	70-74 years	8430/3: Mucoepidermoid carcinoma	8430/3: Mucoepidermoid carcinoma	Blank(s)	I	Blank(s)	Blank(s)	Blank(s)	Blank(s)	Blank(s)	T1	N0	M0	Blank(s)
Hospital inpatient/outpatient or clinic	Positive histology	Blank(s)	Female	Married (including common law)	Left - origin of primary	Moderately differentiated; Grade II	62	4	White	1	129	0	0	1	1	0	0	0	0	1	Alive	Alive or dead of other cause	Alive or dead due to cancer	I	T1	N0	M0	0.9	9	2004	C07.9-Parotid gland	79	8430	Malignant	White	60-64 years	8430/3: Mucoepidermoid carcinoma	8430/3: Mucoepidermoid carcinoma	Blank(s)	I	Blank(s)	Blank(s)	Blank(s)	Blank(s)	Blank(s)	T1	N0	M0	Blank(s)
Hospital inpatient/outpatient or clinic	Positive histology	Blank(s)	Female	Widowed	Left - origin of primary	Moderately differentiated; Grade II	72	5	White	1	140	0	0	1	1	0	0	0	0	1	Alive	Alive or dead of other cause	Alive or dead due to cancer	I	T1	N0	M0	2	20	2004	C07.9-Parotid gland	79	8430	Malignant	White	70-74 years	8430/3: Mucoepidermoid carcinoma	8430/3: Mucoepidermoid carcinoma	Blank(s)	I	Blank(s)	Blank(s)	Blank(s)	Blank(s)	Blank(s)	T1	N0	M0	Blank(s)
Hospital inpatient/outpatient or clinic	Positive histology	Blank(s)	Male	Married (including common law)	Left - origin of primary	Moderately differentiated; Grade II	68	4	White	1	82	1	0	2	2	0	0	0	0	1	Dead	Alive or dead of other cause	Dead (attributable to causes other than this cancer dx)	II	T2	N0	M0	3	30	2004	C07.9-Parotid gland	79	8430	Malignant	White	65-69 years	8430/3: Mucoepidermoid carcinoma	8430/3: Mucoepidermoid carcinoma	Blank(s)	II	Blank(s)	Blank(s)	Blank(s)	Blank(s)	Blank(s)	T2	N0	M0	Blank(s)
Hospital inpatient/outpatient or clinic	Positive histology	Blank(s)	Male	Married (including common law)	Left - origin of primary	Moderately differentiated; Grade II	43	2	White	1	142	0	0	1	1	0	0	0	0	1	Alive	Alive or dead of other cause	Alive or dead due to cancer	I	T1	N0	M0	1~2	992	2004	C07.9-Parotid gland	79	8430	Malignant	White	40-44 years	8430/3: Mucoepidermoid carcinoma	8430/3: Mucoepidermoid carcinoma	Blank(s)	I	Blank(s)	Blank(s)	Blank(s)	Blank(s)	Blank(s)	T1	N0	M0	Blank(s)
Hospital inpatient/outpatient or clinic	Positive histology	Blank(s)	Female	Single (never married)	Left - origin of primary	Moderately differentiated; Grade II	25	1	White	1	131	0	0	1	1	0	0	0	0	1	Alive	Alive or dead of other cause	Alive or dead due to cancer	I	T1	N0	M0	1	10	2004	C07.9-Parotid gland	79	8430	Malignant	White	25-29 years	8430/3: Mucoepidermoid carcinoma	8430/3: Mucoepidermoid carcinoma	Blank(s)	I	Blank(s)	Blank(s)	Blank(s)	Blank(s)	Blank(s)	T1	N0	M0	Blank(s)
Hospital inpatient/outpatient or clinic	Positive histology	Blank(s)	Female	Divorced	Right - origin of primary	Well differentiated; Grade I	56	3	White	1	139	0	0	2	2	0	0	0	0	1	Alive	Alive or dead of other cause	Alive or dead due to cancer	II	T2	N0	M0	2.1	21	2004	C07.9-Parotid gland	79	8430	Malignant	White	55-59 years	8430/3: Mucoepidermoid carcinoma	8430/3: Mucoepidermoid carcinoma	Blank(s)	II	Blank(s)	Blank(s)	Blank(s)	Blank(s)	Blank(s)	T2	N0	M0	Blank(s)
Hospital inpatient/outpatient or clinic	Positive histology	Blank(s)	Male	Single (never married)	Right - origin of primary	Moderately differentiated; Grade II	58	3	White	1	138	0	0	1	1	0	0	1	0	1	Alive	Alive or dead of other cause	Alive or dead due to cancer	I	T1	N0	M0	1.3	13	2004	C07.9-Parotid gland	79	8430	Malignant	White	55-59 years	8430/3: Mucoepidermoid carcinoma	8430/3: Mucoepidermoid carcinoma	Blank(s)	I	Blank(s)	Blank(s)	Blank(s)	Blank(s)	Blank(s)	T1	N0	M0	Blank(s)
Hospital inpatient/outpatient or clinic	Positive histology	Blank(s)	Female	Widowed	Right - origin of primary	Moderately differentiated; Grade II	83	5	White	1	104	0	0	1	1	0	0	0	0	1	Alive	Alive or dead of other cause	Alive or dead due to cancer	I	T1	N0	M0	1	10	2004	C07.9-Parotid gland	79	8430	Malignant	White	80-84 years	8430/3: Mucoepidermoid carcinoma	8430/3: Mucoepidermoid carcinoma	Blank(s)	I	Blank(s)	Blank(s)	Blank(s)	Blank(s)	Blank(s)	T1	N0	M0	Blank(s)
Hospital inpatient/outpatient or clinic	Positive histology	Blank(s)	Female	Married (including common law)	Right - origin of primary	Undifferentiated; anaplastic; Grade IV	46	2	White	1	26	1	1	4.1	4.1	1	0	0	1	1	Dead	Dead (attributable to this cancer dx)	Alive or dead due to cancer	IVA	T4a	N1	M0	2	20	2004	C07.9-Parotid gland	79	8430	Malignant	White	45-49 years	8430/3: Mucoepidermoid carcinoma	8430/3: Mucoepidermoid carcinoma	Blank(s)	IVA	Blank(s)	Blank(s)	Blank(s)	Blank(s)	Blank(s)	T4a	N1	M0	Blank(s)
Hospital inpatient/outpatient or clinic	Positive histology	Blank(s)	Male	Married (including common law)	Left - origin of primary	Well differentiated; Grade I	38	1	White	1	133	0	0	3	1	1	0	0	0	1	Alive	Alive or dead of other cause	Alive or dead due to cancer	III	T1	N1	M0	2	20	2004	C07.9-Parotid gland	79	8430	Malignant	White	35-39 years	8430/3: Mucoepidermoid carcinoma	8430/3: Mucoepidermoid carcinoma	Blank(s)	III	Blank(s)	Blank(s)	Blank(s)	Blank(s)	Blank(s)	T1	N1	M0	Blank(s)
Hospital inpatient/outpatient or clinic	Positive histology	Blank(s)	Female	Married (including common law)	Right - origin of primary	Moderately differentiated; Grade II	38	1	White	1	123	0	0	3	1	1	0	1	0	1	Alive	Alive or dead of other cause	Alive or dead due to cancer	III	T1	N1	M0	1.9	19	2004	C07.9-Parotid gland	79	8430	Malignant	White	35-39 years	8430/3: Mucoepidermoid carcinoma	8430/3: Mucoepidermoid carcinoma	Blank(s)	III	Blank(s)	Blank(s)	Blank(s)	Blank(s)	Blank(s)	T1	N1	M0	Blank(s)
Hospital inpatient/outpatient or clinic	Positive histology	Blank(s)	Male	Single (never married)	Left - origin of primary	Well differentiated; Grade I	15	1	White	1	132	0	0	2	2	0	0	0	0	1	Alive	Alive or dead of other cause	Alive or dead due to cancer	II	T2	N0	M0	3	30	2004	C07.9-Parotid gland	79	8430	Malignant	White	15-19 years	8430/3: Mucoepidermoid carcinoma	8430/3: Mucoepidermoid carcinoma	Blank(s)	II	Blank(s)	Blank(s)	Blank(s)	Blank(s)	Blank(s)	T2	N0	M0	Blank(s)
Hospital inpatient/outpatient or clinic	Positive histology	Blank(s)	Male	Widowed	Left - origin of primary	Undifferentiated; anaplastic; Grade IV	79	5	White	1	6	1	1	4.3	3	2.2	1	1	0	1	Dead	Dead (attributable to this cancer dx)	Alive or dead due to cancer	IVC	T3	N2b	M1	9	90	2004	C07.9-Parotid gland	79	8430	Malignant	White	75-79 years	8430/3: Mucoepidermoid carcinoma	8430/3: Mucoepidermoid carcinoma	Blank(s)	IVC	Blank(s)	Blank(s)	Blank(s)	Blank(s)	Blank(s)	T3	N2b	M1	Blank(s)
Hospital inpatient/outpatient or clinic	Positive histology	Blank(s)	Female	Widowed	Right - origin of primary	Well differentiated; Grade I	92	5	White	1	116	1	0	1	1	0	0	0	0	1	Dead	Alive or dead of other cause	Dead (attributable to causes other than this cancer dx)	I	T1	N0	M0	1.2	12	2004	C07.9-Parotid gland	79	8430	Malignant	White	85+ years	8430/3: Mucoepidermoid carcinoma	8430/3: Mucoepidermoid carcinoma	Blank(s)	I	Blank(s)	Blank(s)	Blank(s)	Blank(s)	Blank(s)	T1	N0	M0	Blank(s)
Hospital inpatient/outpatient or clinic	Positive histology	Blank(s)	Female	Married (including common law)	Right - origin of primary	Poorly differentiated; Grade III	22	1	White	1	6	1	1	4.2	4.2	0	0	1	1	0	Dead	Dead (attributable to this cancer dx)	Alive or dead due to cancer	IVB	T4b	N0	M0	unknown	999	2004	C07.9-Parotid gland	79	8430	Malignant	White	20-24 years	8430/3: Mucoepidermoid carcinoma	8430/3: Mucoepidermoid carcinoma	Blank(s)	IVB	Blank(s)	Blank(s)	Blank(s)	Blank(s)	Blank(s)	T4b	N0	M0	Blank(s)
Hospital inpatient/outpatient or clinic	Positive histology	Blank(s)	Female	Married (including common law)	Left - origin of primary	Well differentiated; Grade I	56	3	White	1	141	0	0	4.1	4.1	0	0	1	0	1	Alive	Alive or dead of other cause	Alive or dead due to cancer	IVA	T4a	N0	M0	2	20	2004	C07.9-Parotid gland	79	8430	Malignant	White	55-59 years	8430/3: Mucoepidermoid carcinoma	8430/3: Mucoepidermoid carcinoma	Blank(s)	IVA	Blank(s)	Blank(s)	Blank(s)	Blank(s)	Blank(s)	T4a	N0	M0	Blank(s)
Hospital inpatient/outpatient or clinic	Positive histology	Blank(s)	Male	Married (including common law)	Left - origin of primary	Moderately differentiated; Grade II	48	2	Black	2	140	0	0	3	3	0	0	1	0	1	Alive	Alive or dead of other cause	Alive or dead due to cancer	III	T3	N0	M0	4.5	45	2004	C07.9-Parotid gland	79	8430	Malignant	Black	45-49 years	8430/3: Mucoepidermoid carcinoma	8430/3: Mucoepidermoid carcinoma	Blank(s)	III	Blank(s)	Blank(s)	Blank(s)	Blank(s)	Blank(s)	T3	N0	M0	Blank(s)
Hospital inpatient/outpatient or clinic	Positive histology	Blank(s)	Male	Married (including common law)	Right - origin of primary	Undifferentiated; anaplastic; Grade IV	65	4	White	1	9	1	1	4.1	3	2.2	0	1	0	1	Dead	Dead (attributable to this cancer dx)	Alive or dead due to cancer	IVA	T3	N2b	M0	6	60	2004	C07.9-Parotid gland	79	8430	Malignant	White	65-69 years	8430/3: Mucoepidermoid carcinoma	8430/3: Mucoepidermoid carcinoma	Blank(s)	IVA	Blank(s)	Blank(s)	Blank(s)	Blank(s)	Blank(s)	T3	N2b	M0	Blank(s)
Hospital inpatient/outpatient or clinic	Positive histology	Blank(s)	Male	Single (never married)	Left - origin of primary	Moderately differentiated; Grade II	72	5	Black	2	138	0	0	2	2	0	0	1	0	1	Alive	Alive or dead of other cause	Alive or dead due to cancer	II	T2	N0	M0	2.7	27	2004	C07.9-Parotid gland	79	8430	Malignant	Black	70-74 years	8430/3: Mucoepidermoid carcinoma	8430/3: Mucoepidermoid carcinoma	Blank(s)	II	Blank(s)	Blank(s)	Blank(s)	Blank(s)	Blank(s)	T2	N0	M0	Blank(s)
Hospital inpatient/outpatient or clinic	Positive histology	Blank(s)	Female	Married (including common law)	Right - origin of primary	Moderately differentiated; Grade II	47	2	White	1	139	0	0	1	1	0	0	0	0	1	Alive	Alive or dead of other cause	Alive or dead due to cancer	I	T1	N0	M0	0.6	6	2004	C07.9-Parotid gland	79	8430	Malignant	White	45-49 years	8430/3: Mucoepidermoid carcinoma	8430/3: Mucoepidermoid carcinoma	Blank(s)	I	Blank(s)	Blank(s)	Blank(s)	Blank(s)	Blank(s)	T1	N0	M0	Blank(s)
Hospital inpatient/outpatient or clinic	Positive histology	Blank(s)	Male	Married (including common law)	Left - origin of primary	Poorly differentiated; Grade III	82	5	White	1	49	1	0	4.1	4.1	0	0	1	0	1	Dead	Alive or dead of other cause	Dead (attributable to causes other than this cancer dx)	IVA	T4a	N0	M0	4.5	45	2004	C07.9-Parotid gland	79	8430	Malignant	White	80-84 years	8430/3: Mucoepidermoid carcinoma	8430/3: Mucoepidermoid carcinoma	Blank(s)	IVA	Blank(s)	Blank(s)	Blank(s)	Blank(s)	Blank(s)	T4a	N0	M0	Blank(s)
Hospital inpatient/outpatient or clinic	Positive histology	Blank(s)	Male	Married (including common law)	Left - origin of primary	Undifferentiated; anaplastic; Grade IV	66	4	White	1	22	1	1	3	3	1	0	1	0	1	Dead	Dead (attributable to this cancer dx)	Alive or dead due to cancer	III	T3	N1	M0	5	50	2004	C07.9-Parotid gland	79	8430	Malignant	White	65-69 years	8430/3: Mucoepidermoid carcinoma	8430/3: Mucoepidermoid carcinoma	Blank(s)	III	Blank(s)	Blank(s)	Blank(s)	Blank(s)	Blank(s)	T3	N1	M0	Blank(s)
Hospital inpatient/outpatient or clinic	Positive histology	Blank(s)	Male	Single (never married)	Right - origin of primary	Moderately differentiated; Grade II	19	1	White	1	138	0	0	3	2	1	0	1	0	1	Alive	Alive or dead of other cause	Alive or dead due to cancer	III	T2	N1	M0	3	30	2004	C07.9-Parotid gland	79	8430	Malignant	White	15-19 years	8430/3: Mucoepidermoid carcinoma	8430/3: Mucoepidermoid carcinoma	Blank(s)	III	Blank(s)	Blank(s)	Blank(s)	Blank(s)	Blank(s)	T2	N1	M0	Blank(s)
Hospital inpatient/outpatient or clinic	Positive histology	Blank(s)	Female	Unknown	Right - origin of primary	Moderately differentiated; Grade II	50	3	White	1	143	0	0	1	1	0	0	0	0	1	Alive	Alive or dead of other cause	Alive or dead due to cancer	I	T1	N0	M0	1.5	15	2004	C07.9-Parotid gland	79	8430	Malignant	White	50-54 years	8430/3: Mucoepidermoid carcinoma	8430/3: Mucoepidermoid carcinoma	Blank(s)	I	Blank(s)	Blank(s)	Blank(s)	Blank(s)	Blank(s)	T1	N0	M0	Blank(s)
Hospital inpatient/outpatient or clinic	Positive histology	Blank(s)	Female	Single (never married)	Right - origin of primary	Moderately differentiated; Grade II	23	1	White	1	140	0	0	1	1	0	0	0	0	1	Alive	Alive or dead of other cause	Alive or dead due to cancer	I	T1	N0	M0	1.8	18	2004	C07.9-Parotid gland	79	8430	Malignant	White	20-24 years	8430/3: Mucoepidermoid carcinoma	8430/3: Mucoepidermoid carcinoma	Blank(s)	I	Blank(s)	Blank(s)	Blank(s)	Blank(s)	Blank(s)	T1	N0	M0	Blank(s)
Hospital inpatient/outpatient or clinic	Positive histology	Blank(s)	Male	Divorced	Left - origin of primary	Undifferentiated; anaplastic; Grade IV	66	4	White	1	49	1	1	4.1	2	2.2	0	1	0	1	Dead	Dead (attributable to this cancer dx)	Alive or dead due to cancer	IVA	T2	N2b	M0	2.8	28	2004	C07.9-Parotid gland	79	8430	Malignant	White	65-69 years	8430/3: Mucoepidermoid carcinoma	8430/3: Mucoepidermoid carcinoma	Blank(s)	IVA	Blank(s)	Blank(s)	Blank(s)	Blank(s)	Blank(s)	T2	N2b	M0	Blank(s)
Hospital inpatient/outpatient or clinic	Positive histology	Blank(s)	Male	Single (never married)	Left - origin of primary	Undifferentiated; anaplastic; Grade IV	87	5	White	1	12	1	1	3	2	1	0	0	0	1	Dead	Dead (attributable to this cancer dx)	Alive or dead due to cancer	III	T2	N1	M0	3.8	38	2004	C07.9-Parotid gland	79	8430	Malignant	White	85+ years	8430/3: Mucoepidermoid carcinoma	8430/3: Mucoepidermoid carcinoma	Blank(s)	III	Blank(s)	Blank(s)	Blank(s)	Blank(s)	Blank(s)	T2	N1	M0	Blank(s)
Hospital inpatient/outpatient or clinic	Positive histology	Blank(s)	Male	Married (including common law)	Left - origin of primary	Poorly differentiated; Grade III	80	5	White	1	93	1	0	4.1	4.1	2.2	0	1	0	1	Dead	Alive or dead of other cause	Dead (attributable to causes other than this cancer dx)	IVA	T4a	N2b	M0	4.3	43	2004	C07.9-Parotid gland	79	8430	Malignant	White	80-84 years	8430/3: Mucoepidermoid carcinoma	8430/3: Mucoepidermoid carcinoma	Blank(s)	IVA	Blank(s)	Blank(s)	Blank(s)	Blank(s)	Blank(s)	T4a	N2b	M0	Blank(s)
Hospital inpatient/outpatient or clinic	Positive histology	Blank(s)	Female	Married (including common law)	Right - origin of primary	Moderately differentiated; Grade II	43	2	White	1	132	0	0	2	2	0	0	0	0	1	Alive	Alive or dead of other cause	Alive or dead due to cancer	II	T2	N0	M0	3.5	35	2004	C07.9-Parotid gland	79	8430	Malignant	White	40-44 years	8430/3: Mucoepidermoid carcinoma	8430/3: Mucoepidermoid carcinoma	Blank(s)	II	Blank(s)	Blank(s)	Blank(s)	Blank(s)	Blank(s)	T2	N0	M0	Blank(s)
Hospital inpatient/outpatient or clinic	Positive histology	Blank(s)	Male	Married (including common law)	Right - origin of primary	Moderately differentiated; Grade II	44	2	White	1	133	0	0	3	3	0	0	0	0	1	Alive	Alive or dead of other cause	Alive or dead due to cancer	III	T3	N0	M0	5	50	2004	C07.9-Parotid gland	79	8430	Malignant	White	40-44 years	8430/3: Mucoepidermoid carcinoma	8430/3: Mucoepidermoid carcinoma	Blank(s)	III	Blank(s)	Blank(s)	Blank(s)	Blank(s)	Blank(s)	T3	N0	M0	Blank(s)
Hospital inpatient/outpatient or clinic	Positive histology	Blank(s)	Male	Married (including common law)	Right - origin of primary	Undifferentiated; anaplastic; Grade IV	71	5	White	1	24	1	0	2	2	0	0	0	0	1	Dead	Alive or dead of other cause	Dead (attributable to causes other than this cancer dx)	II	T2	N0	M0	4	40	2004	C07.9-Parotid gland	79	8430	Malignant	White	70-74 years	8430/3: Mucoepidermoid carcinoma	8430/3: Mucoepidermoid carcinoma	Blank(s)	II	Blank(s)	Blank(s)	Blank(s)	Blank(s)	Blank(s)	T2	N0	M0	Blank(s)
Hospital inpatient/outpatient or clinic	Positive histology	Blank(s)	Male	Unknown	Left - origin of primary	Moderately differentiated; Grade II	47	2	White	1	138	0	0	2	2	0	0	0	0	1	Alive	Alive or dead of other cause	Alive or dead due to cancer	II	T2	N0	M0	4	40	2004	C07.9-Parotid gland	79	8430	Malignant	White	45-49 years	8430/3: Mucoepidermoid carcinoma	8430/3: Mucoepidermoid carcinoma	Blank(s)	II	Blank(s)	Blank(s)	Blank(s)	Blank(s)	Blank(s)	T2	N0	M0	Blank(s)
Hospital inpatient/outpatient or clinic	Positive histology	Blank(s)	Male	Married (including common law)	Right - origin of primary	Moderately differentiated; Grade II	65	4	White	1	140	0	0	2	2	0	0	1	0	1	Alive	Alive or dead of other cause	Alive or dead due to cancer	II	T2	N0	M0	2.1	21	2004	C07.9-Parotid gland	79	8430	Malignant	White	65-69 years	8430/3: Mucoepidermoid carcinoma	8430/3: Mucoepidermoid carcinoma	Blank(s)	II	Blank(s)	Blank(s)	Blank(s)	Blank(s)	Blank(s)	T2	N0	M0	Blank(s)
Hospital inpatient/outpatient or clinic	Positive histology	Blank(s)	Male	Married (including common law)	Left - origin of primary	Undifferentiated; anaplastic; Grade IV	64	4	White	1	36	1	0	3	3	1	0	1	0	1	Dead	Alive or dead of other cause	Dead (attributable to causes other than this cancer dx)	III	T3	N1	M0	4.5	45	2004	C07.9-Parotid gland	79	8430	Malignant	White	60-64 years	8430/3: Mucoepidermoid carcinoma	8430/3: Mucoepidermoid carcinoma	Blank(s)	III	Blank(s)	Blank(s)	Blank(s)	Blank(s)	Blank(s)	T3	N1	M0	Blank(s)
Hospital inpatient/outpatient or clinic	Positive histology	Blank(s)	Male	Divorced	Right - origin of primary	Undifferentiated; anaplastic; Grade IV	63	4	White	1	127	0	0	3	2	1	0	1	1	1	Alive	Alive or dead of other cause	Alive or dead due to cancer	III	T2	N1	M0	2.8	28	2004	C07.9-Parotid gland	79	8430	Malignant	White	60-64 years	8430/3: Mucoepidermoid carcinoma	8430/3: Mucoepidermoid carcinoma	Blank(s)	III	Blank(s)	Blank(s)	Blank(s)	Blank(s)	Blank(s)	T2	N1	M0	Blank(s)
Hospital inpatient/outpatient or clinic	Positive histology	Blank(s)	Female	Married (including common law)	Left - origin of primary	Well differentiated; Grade I	26	1	White	1	143	0	0	1	1	0	0	0	0	1	Alive	Alive or dead of other cause	Alive or dead due to cancer	I	T1	N0	M0	1.5	15	2004	C07.9-Parotid gland	79	8430	Malignant	White	25-29 years	8430/3: Mucoepidermoid carcinoma	8430/3: Mucoepidermoid carcinoma	Blank(s)	I	Blank(s)	Blank(s)	Blank(s)	Blank(s)	Blank(s)	T1	N0	M0	Blank(s)
Hospital inpatient/outpatient or clinic	Positive histology	Blank(s)	Male	Married (including common law)	Left - origin of primary	Well differentiated; Grade I	45	2	White	1	140	0	0	2	2	0	0	1	0	1	Alive	Alive or dead of other cause	Alive or dead due to cancer	II	T2	N0	M0	3	30	2004	C07.9-Parotid gland	79	8430	Malignant	White	45-49 years	8430/3: Mucoepidermoid carcinoma	8430/3: Mucoepidermoid carcinoma	Blank(s)	II	Blank(s)	Blank(s)	Blank(s)	Blank(s)	Blank(s)	T2	N0	M0	Blank(s)
Hospital inpatient/outpatient or clinic	Positive histology	Blank(s)	Female	Married (including common law)	Left - origin of primary	Well differentiated; Grade I	44	2	White	1	133	0	0	3	3	1	0	1	0	1	Alive	Alive or dead of other cause	Alive or dead due to cancer	III	T3	N1	M0	2.3	23	2004	C07.9-Parotid gland	79	8430	Malignant	White	40-44 years	8430/3: Mucoepidermoid carcinoma	8430/3: Mucoepidermoid carcinoma	Blank(s)	III	Blank(s)	Blank(s)	Blank(s)	Blank(s)	Blank(s)	T3	N1	M0	Blank(s)
Hospital inpatient/outpatient or clinic	Positive histology	Blank(s)	Female	Married (including common law)	Right - origin of primary	Undifferentiated; anaplastic; Grade IV	55	3	White	1	34	1	1	4.1	4.1	2.2	0	1	1	1	Dead	Dead (attributable to this cancer dx)	Alive or dead due to cancer	IVA	T4a	N2b	M0	3	30	2004	C07.9-Parotid gland	79	8430	Malignant	White	55-59 years	8430/3: Mucoepidermoid carcinoma	8430/3: Mucoepidermoid carcinoma	Blank(s)	IVA	Blank(s)	Blank(s)	Blank(s)	Blank(s)	Blank(s)	T4a	N2b	M0	Blank(s)
Physicians office/private medical practitioner (LMD)	Positive histology	Blank(s)	Male	Single (never married)	Left - origin of primary	Moderately differentiated; Grade II	23	1	White	1	136	0	0	3	3	0	0	1	0	1	Alive	Alive or dead of other cause	Alive or dead due to cancer	III	T3	N0	M0	2	20	2004	C07.9-Parotid gland	79	8430	Malignant	White	20-24 years	8430/3: Mucoepidermoid carcinoma	8430/3: Mucoepidermoid carcinoma	Blank(s)	III	Blank(s)	Blank(s)	Blank(s)	Blank(s)	Blank(s)	T3	N0	M0	Blank(s)
Hospital inpatient/outpatient or clinic	Positive histology	Blank(s)	Female	Married (including common law)	Right - origin of primary	Well differentiated; Grade I	32	1	Black	2	32	0	0	1	1	0	0	0	0	1	Alive	Alive or dead of other cause	Alive or dead due to cancer	I	T1	N0	M0	1.2	12	2004	C07.9-Parotid gland	79	8430	Malignant	Black	30-34 years	8430/3: Mucoepidermoid carcinoma	8430/3: Mucoepidermoid carcinoma	Blank(s)	I	Blank(s)	Blank(s)	Blank(s)	Blank(s)	Blank(s)	T1	N0	M0	Blank(s)
Hospital inpatient/outpatient or clinic	Positive histology	Blank(s)	Female	Single (never married)	Left - origin of primary	Well differentiated; Grade I	34	1	Black	2	16	1	0	1	1	0	0	0	0	1	Dead	Alive or dead of other cause	Dead (attributable to causes other than this cancer dx)	I	T1	N0	M0	2	20	2004	C07.9-Parotid gland	79	8430	Malignant	Black	30-34 years	8430/3: Mucoepidermoid carcinoma	8430/3: Mucoepidermoid carcinoma	Blank(s)	I	Blank(s)	Blank(s)	Blank(s)	Blank(s)	Blank(s)	T1	N0	M0	Blank(s)
Hospital inpatient/outpatient or clinic	Positive histology	Blank(s)	Male	Single (never married)	Left - origin of primary	Moderately differentiated; Grade II	29	1	Black	2	86	0	0	1	1	0	0	0	0	1	Alive	Alive or dead of other cause	Alive or dead due to cancer	I	T1	N0	M0	1.5	15	2004	C07.9-Parotid gland	79	8430	Malignant	Black	25-29 years	8430/3: Mucoepidermoid carcinoma	8430/3: Mucoepidermoid carcinoma	Blank(s)	I	Blank(s)	Blank(s)	Blank(s)	Blank(s)	Blank(s)	T1	N0	M0	Blank(s)
Hospital inpatient/outpatient or clinic	Positive histology	Blank(s)	Male	Divorced	Right - origin of primary	Poorly differentiated; Grade III	60	4	White	1	49	1	1	1	1	0	0	1	0	1	Dead	Dead (attributable to this cancer dx)	Alive or dead due to cancer	I	T1	N0	M0	1.5	15	2004	C07.9-Parotid gland	79	8430	Malignant	White	60-64 years	8430/3: Mucoepidermoid carcinoma	8430/3: Mucoepidermoid carcinoma	Blank(s)	I	Blank(s)	Blank(s)	Blank(s)	Blank(s)	Blank(s)	T1	N0	M0	Blank(s)
Hospital inpatient/outpatient or clinic	Positive histology	Blank(s)	Male	Married (including common law)	Right - origin of primary	Moderately differentiated; Grade II	51	3	White	1	142	0	0	1	1	0	0	1	0	1	Alive	Alive or dead of other cause	Alive or dead due to cancer	I	T1	N0	M0	1.5	15	2004	C07.9-Parotid gland	79	8430	Malignant	White	50-54 years	8430/3: Mucoepidermoid carcinoma	8430/3: Mucoepidermoid carcinoma	Blank(s)	I	Blank(s)	Blank(s)	Blank(s)	Blank(s)	Blank(s)	T1	N0	M0	Blank(s)
Hospital inpatient/outpatient or clinic	Positive histology	Blank(s)	Female	Married (including common law)	Left - origin of primary	Moderately differentiated; Grade II	51	3	White	1	140	0	0	2	2	0	0	0	0	1	Alive	Alive or dead of other cause	Alive or dead due to cancer	II	T2	N0	M0	2.5	25	2004	C07.9-Parotid gland	79	8430	Malignant	White	50-54 years	8430/3: Mucoepidermoid carcinoma	8430/3: Mucoepidermoid carcinoma	Blank(s)	II	Blank(s)	Blank(s)	Blank(s)	Blank(s)	Blank(s)	T2	N0	M0	Blank(s)
Hospital inpatient/outpatient or clinic	Positive histology	Blank(s)	Male	Single (never married)	Left - origin of primary	Poorly differentiated; Grade III	51	3	White	1	140	0	0	2	2	0	0	1	0	1	Alive	Alive or dead of other cause	Alive or dead due to cancer	II	T2	N0	M0	2.7	27	2004	C07.9-Parotid gland	79	8430	Malignant	White	50-54 years	8430/3: Mucoepidermoid carcinoma	8430/3: Mucoepidermoid carcinoma	Blank(s)	II	Blank(s)	Blank(s)	Blank(s)	Blank(s)	Blank(s)	T2	N0	M0	Blank(s)
Hospital inpatient/outpatient or clinic	Positive histology	Blank(s)	Female	Single (never married)	Left - origin of primary	Moderately differentiated; Grade II	11	1	White	1	134	0	0	2	2	0	0	1	0	1	Alive	Alive or dead of other cause	Alive or dead due to cancer	II	T2	N0	M0	2.6	26	2004	C07.9-Parotid gland	79	8430	Malignant	White	10-14 years	8430/3: Mucoepidermoid carcinoma	8430/3: Mucoepidermoid carcinoma	Blank(s)	II	Blank(s)	Blank(s)	Blank(s)	Blank(s)	Blank(s)	T2	N0	M0	Blank(s)
Hospital inpatient/outpatient or clinic	Positive histology	Blank(s)	Male	Married (including common law)	Left - origin of primary	Moderately differentiated; Grade II	64	4	White	1	143	0	0	1	1	0	0	1	0	1	Alive	Alive or dead of other cause	Alive or dead due to cancer	I	T1	N0	M0	2	20	2004	C07.9-Parotid gland	79	8430	Malignant	White	60-64 years	8430/3: Mucoepidermoid carcinoma	8430/3: Mucoepidermoid carcinoma	Blank(s)	I	Blank(s)	Blank(s)	Blank(s)	Blank(s)	Blank(s)	T1	N0	M0	Blank(s)
Hospital inpatient/outpatient or clinic	Positive histology	Blank(s)	Male	Single (never married)	Right - origin of primary	Well differentiated; Grade I	10	1	Black	2	139	0	0	2	2	0	0	0	0	1	Alive	Alive or dead of other cause	Alive or dead due to cancer	II	T2	N0	M0	3.5	35	2004	C07.9-Parotid gland	79	8430	Malignant	Black	10-14 years	8430/3: Mucoepidermoid carcinoma	8430/3: Mucoepidermoid carcinoma	Blank(s)	II	Blank(s)	Blank(s)	Blank(s)	Blank(s)	Blank(s)	T2	N0	M0	Blank(s)
Hospital inpatient/outpatient or clinic	Positive histology	Blank(s)	Female	Married (including common law)	Right - origin of primary	Poorly differentiated; Grade III	49	2	White	1	26	1	1	4.1	4.1	2.2	0	1	1	1	Dead	Dead (attributable to this cancer dx)	Alive or dead due to cancer	IVA	T4a	N2b	M0	3	30	2004	C07.9-Parotid gland	79	8430	Malignant	White	45-49 years	8430/3: Mucoepidermoid carcinoma	8430/3: Mucoepidermoid carcinoma	Blank(s)	IVA	Blank(s)	Blank(s)	Blank(s)	Blank(s)	Blank(s)	T4a	N2b	M0	Blank(s)
Hospital inpatient/outpatient or clinic	Positive histology	Blank(s)	Female	Married (including common law)	Left - origin of primary	Moderately differentiated; Grade II	61	4	White	1	143	0	0	1	1	0	0	0	0	1	Alive	Alive or dead of other cause	Alive or dead due to cancer	I	T1	N0	M0	1.5	15	2004	C07.9-Parotid gland	79	8430	Malignant	White	60-64 years	8430/3: Mucoepidermoid carcinoma	8430/3: Mucoepidermoid carcinoma	Blank(s)	I	Blank(s)	Blank(s)	Blank(s)	Blank(s)	Blank(s)	T1	N0	M0	Blank(s)
Hospital inpatient/outpatient or clinic	Positive histology	Blank(s)	Female	Divorced	Right - origin of primary	Poorly differentiated; Grade III	50	3	Black	2	107	1	0	4.2	4.2	1	0	1	1	1	Dead	Alive or dead of other cause	Dead (attributable to causes other than this cancer dx)	IVB	T4b	N1	M0	4	40	2004	C07.9-Parotid gland	79	8430	Malignant	Black	50-54 years	8430/3: Mucoepidermoid carcinoma	8430/3: Mucoepidermoid carcinoma	Blank(s)	IVB	Blank(s)	Blank(s)	Blank(s)	Blank(s)	Blank(s)	T4b	N1	M0	Blank(s)
Hospital inpatient/outpatient or clinic	Positive histology	Blank(s)	Female	Married (including common law)	Right - origin of primary	Poorly differentiated; Grade III	52	3	White	1	133	0	0	1	1	0	0	0	0	1	Alive	Alive or dead of other cause	Alive or dead due to cancer	I	T1	N0	M0	2	20	2004	C07.9-Parotid gland	79	8430	Malignant	White	50-54 years	8430/3: Mucoepidermoid carcinoma	8430/3: Mucoepidermoid carcinoma	Blank(s)	I	Blank(s)	Blank(s)	Blank(s)	Blank(s)	Blank(s)	T1	N0	M0	Blank(s)
Hospital inpatient/outpatient or clinic	Positive histology	Blank(s)	Male	Married (including common law)	Left - origin of primary	Poorly differentiated; Grade III	82	5	White	1	70	1	0	3	3	0	0	0	0	1	Dead	Alive or dead of other cause	Dead (attributable to causes other than this cancer dx)	III	T3	N0	M0	2.5	25	2004	C07.9-Parotid gland	79	8430	Malignant	White	80-84 years	8430/3: Mucoepidermoid carcinoma	8430/3: Mucoepidermoid carcinoma	Blank(s)	III	Blank(s)	Blank(s)	Blank(s)	Blank(s)	Blank(s)	T3	N0	M0	Blank(s)
Hospital inpatient/outpatient or clinic	Positive histology	Blank(s)	Female	Single (never married)	Left - origin of primary	Poorly differentiated; Grade III	89	5	White	1	30	1	0	4.1	4.1	0	0	0	0	1	Dead	Alive or dead of other cause	Dead (attributable to causes other than this cancer dx)	IVA	T4a	N0	M0	1.8	18	2005	C07.9-Parotid gland	79	8430	Malignant	White	85+ years	8430/3: Mucoepidermoid carcinoma	8430/3: Mucoepidermoid carcinoma	Blank(s)	IVA	Blank(s)	Blank(s)	Blank(s)	Blank(s)	Blank(s)	T4a	N0	M0	Blank(s)
Hospital inpatient/outpatient or clinic	Positive histology	Blank(s)	Male	Single (never married)	Left - origin of primary	Moderately differentiated; Grade II	29	1	Other (American Indian/AK Native, Asian/Pacific Islander)	3	127	0	0	2	2	0	0	0	0	1	Alive	Alive or dead of other cause	Alive or dead due to cancer	II	T2	N0	M0	3.5	35	2005	C07.9-Parotid gland	79	8430	Malignant	Asian or Pacific Islander	25-29 years	8430/3: Mucoepidermoid carcinoma	8430/3: Mucoepidermoid carcinoma	Blank(s)	II	Blank(s)	Blank(s)	Blank(s)	Blank(s)	Blank(s)	T2	N0	M0	Blank(s)
Hospital inpatient/outpatient or clinic	Positive histology	Blank(s)	Male	Married (including common law)	Right - origin of primary	Well differentiated; Grade I	61	4	White	1	120	0	0	1	1	0	0	0	0	1	Alive	Alive or dead of other cause	Alive or dead due to cancer	I	T1	N0	M0	1.8	18	2005	C07.9-Parotid gland	79	8430	Malignant	White	60-64 years	8430/3: Mucoepidermoid carcinoma	8430/3: Mucoepidermoid carcinoma	Blank(s)	I	Blank(s)	Blank(s)	Blank(s)	Blank(s)	Blank(s)	T1	N0	M0	Blank(s)
Hospital inpatient/outpatient or clinic	Positive histology	Blank(s)	Male	Divorced	Left - origin of primary	Moderately differentiated; Grade II	59	3	White	1	84	1	0	2	2	0	0	1	0	1	Dead	Alive or dead of other cause	Dead (attributable to causes other than this cancer dx)	II	T2	N0	M0	2.5	25	2005	C07.9-Parotid gland	79	8430	Malignant	White	55-59 years	8430/3: Mucoepidermoid carcinoma	8430/3: Mucoepidermoid carcinoma	Blank(s)	II	Blank(s)	Blank(s)	Blank(s)	Blank(s)	Blank(s)	T2	N0	M0	Blank(s)
Hospital inpatient/outpatient or clinic	Positive histology	Blank(s)	Male	Married (including common law)	Left - origin of primary	Moderately differentiated; Grade II	61	4	White	1	130	0	0	1	1	0	0	0	0	1	Alive	Alive or dead of other cause	Alive or dead due to cancer	I	T1	N0	M0	1.3	13	2005	C07.9-Parotid gland	79	8430	Malignant	White	60-64 years	8430/3: Mucoepidermoid carcinoma	8430/3: Mucoepidermoid carcinoma	Blank(s)	I	Blank(s)	Blank(s)	Blank(s)	Blank(s)	Blank(s)	T1	N0	M0	Blank(s)
Hospital inpatient/outpatient or clinic	Positive histology	Blank(s)	Male	Married (including common law)	Right - origin of primary	Poorly differentiated; Grade III	34	1	White	1	120	0	0	1	1	0	0	1	0	1	Alive	Alive or dead of other cause	Alive or dead due to cancer	I	T1	N0	M0	1.5	15	2005	C07.9-Parotid gland	79	8430	Malignant	White	30-34 years	8430/3: Mucoepidermoid carcinoma	8430/3: Mucoepidermoid carcinoma	Blank(s)	I	Blank(s)	Blank(s)	Blank(s)	Blank(s)	Blank(s)	T1	N0	M0	Blank(s)
Hospital inpatient/outpatient or clinic	Positive histology	Blank(s)	Female	Single (never married)	Right - origin of primary	Moderately differentiated; Grade II	16	1	Black	2	123	0	0	2	2	0	0	1	0	1	Alive	Alive or dead of other cause	Alive or dead due to cancer	II	T2	N0	M0	3.2	32	2005	C07.9-Parotid gland	79	8430	Malignant	Black	15-19 years	8430/3: Mucoepidermoid carcinoma	8430/3: Mucoepidermoid carcinoma	Blank(s)	II	Blank(s)	Blank(s)	Blank(s)	Blank(s)	Blank(s)	T2	N0	M0	Blank(s)
Hospital inpatient/outpatient or clinic	Positive histology	Blank(s)	Male	Single (never married)	Right - origin of primary	Well differentiated; Grade I	24	1	White	1	121	0	0	1	1	0	0	0	0	1	Alive	Alive or dead of other cause	Alive or dead due to cancer	I	T1	N0	M0	1.5	15	2005	C07.9-Parotid gland	79	8430	Malignant	White	20-24 years	8430/3: Mucoepidermoid carcinoma	8430/3: Mucoepidermoid carcinoma	Blank(s)	I	Blank(s)	Blank(s)	Blank(s)	Blank(s)	Blank(s)	T1	N0	M0	Blank(s)
Hospital inpatient/outpatient or clinic	Positive histology	Blank(s)	Female	Widowed	Right - origin of primary	Poorly differentiated; Grade III	74	5	White	1	32	1	1	4.1	4.1	0	0	1	1	1	Dead	Dead (attributable to this cancer dx)	Alive or dead due to cancer	IVA	T4a	N0	M0	2.5	25	2005	C07.9-Parotid gland	79	8430	Malignant	White	70-74 years	8430/3: Mucoepidermoid carcinoma	8430/3: Mucoepidermoid carcinoma	Blank(s)	IVA	Blank(s)	Blank(s)	Blank(s)	Blank(s)	Blank(s)	T4a	N0	M0	Blank(s)
Hospital inpatient/outpatient or clinic	Positive histology	Blank(s)	Male	Married (including common law)	Right - origin of primary	Undifferentiated; anaplastic; Grade IV	84	5	White	1	8	1	1	4.1	3	2.2	0	1	0	1	Dead	Dead (attributable to this cancer dx)	Alive or dead due to cancer	IVA	T3	N2b	M0	5	50	2005	C07.9-Parotid gland	79	8430	Malignant	White	80-84 years	8430/3: Mucoepidermoid carcinoma	8430/3: Mucoepidermoid carcinoma	Blank(s)	IVA	Blank(s)	Blank(s)	Blank(s)	Blank(s)	Blank(s)	T3	N2b	M0	Blank(s)
Hospital inpatient/outpatient or clinic	Positive histology	Blank(s)	Male	Married (including common law)	Right - origin of primary	Poorly differentiated; Grade III	71	5	White	1	14	1	1	4.1	4.1	2.3	0	1	1	1	Dead	Dead (attributable to this cancer dx)	Alive or dead due to cancer	IVA	T4a	N2c	M0	3.5	35	2005	C07.9-Parotid gland	79	8430	Malignant	White	70-74 years	8430/3: Mucoepidermoid carcinoma	8430/3: Mucoepidermoid carcinoma	Blank(s)	IVA	Blank(s)	Blank(s)	Blank(s)	Blank(s)	Blank(s)	T4a	N2c	M0	Blank(s)
Hospital inpatient/outpatient or clinic	Positive histology	Blank(s)	Male	Married (including common law)	Right - origin of primary	Moderately differentiated; Grade II	51	3	White	1	120	0	0	4.1	2	2.1	0	1	0	1	Alive	Alive or dead of other cause	Alive or dead due to cancer	IVA	T2	N2a	M0	3.5	35	2005	C07.9-Parotid gland	79	8430	Malignant	White	50-54 years	8430/3: Mucoepidermoid carcinoma	8430/3: Mucoepidermoid carcinoma	Blank(s)	IVA	Blank(s)	Blank(s)	Blank(s)	Blank(s)	Blank(s)	T2	N2a	M0	Blank(s)
Hospital inpatient/outpatient or clinic	Positive histology	Blank(s)	Male	Married (including common law)	Right - origin of primary	Moderately differentiated; Grade II	53	3	White	1	131	0	0	4.1	4.1	0	0	0	0	1	Alive	Alive or dead of other cause	Alive or dead due to cancer	IVA	T4a	N0	M0	2.4	24	2005	C07.9-Parotid gland	79	8430	Malignant	White	50-54 years	8430/3: Mucoepidermoid carcinoma	8430/3: Mucoepidermoid carcinoma	Blank(s)	IVA	Blank(s)	Blank(s)	Blank(s)	Blank(s)	Blank(s)	T4a	N0	M0	Blank(s)
Hospital inpatient/outpatient or clinic	Positive histology	Blank(s)	Male	Married (including common law)	Left - origin of primary	Undifferentiated; anaplastic; Grade IV	72	5	White	1	127	0	0	2	2	0	0	0	0	1	Alive	Alive or dead of other cause	Alive or dead due to cancer	II	T2	N0	M0	2.5	25	2005	C07.9-Parotid gland	79	8430	Malignant	White	70-74 years	8430/3: Mucoepidermoid carcinoma	8430/3: Mucoepidermoid carcinoma	Blank(s)	II	Blank(s)	Blank(s)	Blank(s)	Blank(s)	Blank(s)	T2	N0	M0	Blank(s)
Hospital inpatient/outpatient or clinic	Positive histology	Blank(s)	Female	Single (never married)	Left - origin of primary	Moderately differentiated; Grade II	24	1	White	1	66	1	1	2	2	0	0	0	0	1	Dead	Dead (attributable to this cancer dx)	Alive or dead due to cancer	II	T2	N0	M0	3	30	2005	C07.9-Parotid gland	79	8430	Malignant	White	20-24 years	8430/3: Mucoepidermoid carcinoma	8430/3: Mucoepidermoid carcinoma	Blank(s)	II	Blank(s)	Blank(s)	Blank(s)	Blank(s)	Blank(s)	T2	N0	M0	Blank(s)
Hospital inpatient/outpatient or clinic	Positive histology	Blank(s)	Female	Married (including common law)	Right - origin of primary	Well differentiated; Grade I	77	5	White	1	123	0	0	2	2	0	0	0	0	1	Alive	Alive or dead of other cause	Alive or dead due to cancer	II	T2	N0	M0	3	30	2005	C07.9-Parotid gland	79	8430	Malignant	White	75-79 years	8430/3: Mucoepidermoid carcinoma	8430/3: Mucoepidermoid carcinoma	Blank(s)	II	Blank(s)	Blank(s)	Blank(s)	Blank(s)	Blank(s)	T2	N0	M0	Blank(s)
Hospital inpatient/outpatient or clinic	Positive histology	Blank(s)	Male	Married (including common law)	Right - origin of primary	Poorly differentiated; Grade III	82	5	White	1	8	1	1	4.1	4.1	0	0	0	0	0	Dead	Dead (attributable to this cancer dx)	Alive or dead due to cancer	IVA	T4a	N0	M0	unknown	999	2005	C07.9-Parotid gland	79	8430	Malignant	White	80-84 years	8430/3: Mucoepidermoid carcinoma	8430/3: Mucoepidermoid carcinoma	Blank(s)	IVA	Blank(s)	Blank(s)	Blank(s)	Blank(s)	Blank(s)	T4a	N0	M0	Blank(s)
Hospital inpatient/outpatient or clinic	Positive histology	Blank(s)	Female	Divorced	Left - origin of primary	Moderately differentiated; Grade II	55	3	White	1	127	0	0	1	1	0	0	1	0	1	Alive	Alive or dead of other cause	Alive or dead due to cancer	I	T1	N0	M0	0.8	8	2005	C07.9-Parotid gland	79	8430	Malignant	White	55-59 years	8430/3: Mucoepidermoid carcinoma	8430/3: Mucoepidermoid carcinoma	Blank(s)	I	Blank(s)	Blank(s)	Blank(s)	Blank(s)	Blank(s)	T1	N0	M0	Blank(s)
Hospital inpatient/outpatient or clinic	Positive histology	Blank(s)	Female	Widowed	Left - origin of primary	Well differentiated; Grade I	78	5	Black	2	38	1	0	2	2	0	0	0	0	1	Dead	Alive or dead of other cause	Dead (attributable to causes other than this cancer dx)	II	T2	N0	M0	2.3	23	2005	C07.9-Parotid gland	79	8430	Malignant	Black	75-79 years	8430/3: Mucoepidermoid carcinoma	8430/3: Mucoepidermoid carcinoma	Blank(s)	II	Blank(s)	Blank(s)	Blank(s)	Blank(s)	Blank(s)	T2	N0	M0	Blank(s)
Hospital inpatient/outpatient or clinic	Positive histology	Blank(s)	Male	Married (including common law)	Right - origin of primary	Well differentiated; Grade I	61	4	White	1	79	1	0	1	1	0	0	0	0	1	Dead	Alive or dead of other cause	Dead (attributable to causes other than this cancer dx)	I	T1	N0	M0	2	20	2005	C07.9-Parotid gland	79	8430	Malignant	White	60-64 years	8430/3: Mucoepidermoid carcinoma	8430/3: Mucoepidermoid carcinoma	Blank(s)	I	Blank(s)	Blank(s)	Blank(s)	Blank(s)	Blank(s)	T1	N0	M0	Blank(s)
Hospital inpatient/outpatient or clinic	Positive histology	Blank(s)	Female	Unknown	Left - origin of primary	Well differentiated; Grade I	79	5	White	1	70	1	0	2	2	0	0	1	0	1	Dead	Alive or dead of other cause	Dead (attributable to causes other than this cancer dx)	II	T2	N0	M0	3.5	35	2005	C07.9-Parotid gland	79	8430	Malignant	White	75-79 years	8430/3: Mucoepidermoid carcinoma	8430/3: Mucoepidermoid carcinoma	Blank(s)	II	Blank(s)	Blank(s)	Blank(s)	Blank(s)	Blank(s)	T2	N0	M0	Blank(s)
Hospital inpatient/outpatient or clinic	Positive histology	Blank(s)	Female	Married (including common law)	Right - origin of primary	Moderately differentiated; Grade II	32	1	Other (American Indian/AK Native, Asian/Pacific Islander)	3	130	0	0	4.1	4.1	0	0	1	0	1	Alive	Alive or dead of other cause	Alive or dead due to cancer	IVA	T4a	N0	M0	2	20	2005	C07.9-Parotid gland	79	8430	Malignant	Asian or Pacific Islander	30-34 years	8430/3: Mucoepidermoid carcinoma	8430/3: Mucoepidermoid carcinoma	Blank(s)	IVA	Blank(s)	Blank(s)	Blank(s)	Blank(s)	Blank(s)	T4a	N0	M0	Blank(s)
Hospital inpatient/outpatient or clinic	Positive histology	Blank(s)	Male	Single (never married)	Left - origin of primary	Moderately differentiated; Grade II	50	3	Other (American Indian/AK Native, Asian/Pacific Islander)	3	126	0	0	1	1	0	0	0	0	1	Alive	Alive or dead of other cause	Alive or dead due to cancer	I	T1	N0	M0	2	20	2005	C07.9-Parotid gland	79	8430	Malignant	Asian or Pacific Islander	50-54 years	8430/3: Mucoepidermoid carcinoma	8430/3: Mucoepidermoid carcinoma	Blank(s)	I	Blank(s)	Blank(s)	Blank(s)	Blank(s)	Blank(s)	T1	N0	M0	Blank(s)
Hospital inpatient/outpatient or clinic	Positive histology	Blank(s)	Female	Divorced	Right - origin of primary	Well differentiated; Grade I	56	3	Other (American Indian/AK Native, Asian/Pacific Islander)	3	122	0	0	3	1	1	0	1	0	1	Alive	Alive or dead of other cause	Alive or dead due to cancer	III	T1	N1	M0	2	20	2005	C07.9-Parotid gland	79	8430	Malignant	Asian or Pacific Islander	55-59 years	8430/3: Mucoepidermoid carcinoma	8430/3: Mucoepidermoid carcinoma	Blank(s)	III	Blank(s)	Blank(s)	Blank(s)	Blank(s)	Blank(s)	T1	N1	M0	Blank(s)
Hospital inpatient/outpatient or clinic	Positive histology	Blank(s)	Female	Single (never married)	Right - origin of primary	Moderately differentiated; Grade II	22	1	Other (American Indian/AK Native, Asian/Pacific Islander)	3	120	0	0	2	2	0	0	0	0	1	Alive	Alive or dead of other cause	Alive or dead due to cancer	II	T2	N0	M0	3	30	2005	C07.9-Parotid gland	79	8430	Malignant	Asian or Pacific Islander	20-24 years	8430/3: Mucoepidermoid carcinoma	8430/3: Mucoepidermoid carcinoma	Blank(s)	II	Blank(s)	Blank(s)	Blank(s)	Blank(s)	Blank(s)	T2	N0	M0	Blank(s)
Hospital inpatient/outpatient or clinic	Positive histology	Blank(s)	Male	Single (never married)	Left - origin of primary	Moderately differentiated; Grade II	16	1	White	1	125	0	0	2	2	0	0	0	0	1	Alive	Alive or dead of other cause	Alive or dead due to cancer	II	T2	N0	M0	3.1	31	2005	C07.9-Parotid gland	79	8430	Malignant	White	15-19 years	8430/3: Mucoepidermoid carcinoma	8430/3: Mucoepidermoid carcinoma	Blank(s)	II	Blank(s)	Blank(s)	Blank(s)	Blank(s)	Blank(s)	T2	N0	M0	Blank(s)
Hospital inpatient/outpatient or clinic	Positive histology	Blank(s)	Male	Married (including common law)	Right - origin of primary	Well differentiated; Grade I	40	2	White	1	130	0	0	1	1	0	0	0	0	1	Alive	Alive or dead of other cause	Alive or dead due to cancer	I	T1	N0	M0	1	10	2005	C07.9-Parotid gland	79	8430	Malignant	White	40-44 years	8430/3: Mucoepidermoid carcinoma	8430/3: Mucoepidermoid carcinoma	Blank(s)	I	Blank(s)	Blank(s)	Blank(s)	Blank(s)	Blank(s)	T1	N0	M0	Blank(s)
Hospital inpatient/outpatient or clinic	Positive histology	Blank(s)	Female	Widowed	Left - origin of primary	Well differentiated; Grade I	80	5	White	1	126	0	0	2	2	0	0	0	0	1	Alive	Alive or dead of other cause	Alive or dead due to cancer	II	T2	N0	M0	4	40	2005	C07.9-Parotid gland	79	8430	Malignant	White	80-84 years	8430/3: Mucoepidermoid carcinoma	8430/3: Mucoepidermoid carcinoma	Blank(s)	II	Blank(s)	Blank(s)	Blank(s)	Blank(s)	Blank(s)	T2	N0	M0	Blank(s)
Hospital inpatient/outpatient or clinic	Positive histology	Blank(s)	Male	Married (including common law)	Left - origin of primary	Poorly differentiated; Grade III	53	3	White	1	123	0	0	1	1	0	0	1	0	1	Alive	Alive or dead of other cause	Alive or dead due to cancer	I	T1	N0	M0	2	20	2005	C07.9-Parotid gland	79	8430	Malignant	White	50-54 years	8430/3: Mucoepidermoid carcinoma	8430/3: Mucoepidermoid carcinoma	Blank(s)	I	Blank(s)	Blank(s)	Blank(s)	Blank(s)	Blank(s)	T1	N0	M0	Blank(s)
Hospital inpatient/outpatient or clinic	Positive histology	Blank(s)	Female	Widowed	Left - origin of primary	Undifferentiated; anaplastic; Grade IV	74	5	White	1	5	1	1	4.1	4.1	1	0	1	0	1	Dead	Dead (attributable to this cancer dx)	Alive or dead due to cancer	IVA	T4a	N1	M0	8	80	2005	C07.9-Parotid gland	79	8430	Malignant	White	70-74 years	8430/3: Mucoepidermoid carcinoma	8430/3: Mucoepidermoid carcinoma	Blank(s)	IVA	Blank(s)	Blank(s)	Blank(s)	Blank(s)	Blank(s)	T4a	N1	M0	Blank(s)
Hospital inpatient/outpatient or clinic	Positive histology	Blank(s)	Female	Married (including common law)	Right - origin of primary	Moderately differentiated; Grade II	55	3	White	1	125	0	0	1	1	0	0	0	0	1	Alive	Alive or dead of other cause	Alive or dead due to cancer	I	T1	N0	M0	0.9	9	2005	C07.9-Parotid gland	79	8430	Malignant	White	55-59 years	8430/3: Mucoepidermoid carcinoma	8430/3: Mucoepidermoid carcinoma	Blank(s)	I	Blank(s)	Blank(s)	Blank(s)	Blank(s)	Blank(s)	T1	N0	M0	Blank(s)
Hospital inpatient/outpatient or clinic	Positive histology	Blank(s)	Female	Married (including common law)	Left - origin of primary	Well differentiated; Grade I	31	1	White	1	123	0	0	1	1	0	0	0	0	1	Alive	Alive or dead of other cause	Alive or dead due to cancer	I	T1	N0	M0	1.3	13	2005	C07.9-Parotid gland	79	8430	Malignant	White	30-34 years	8430/3: Mucoepidermoid carcinoma	8430/3: Mucoepidermoid carcinoma	Blank(s)	I	Blank(s)	Blank(s)	Blank(s)	Blank(s)	Blank(s)	T1	N0	M0	Blank(s)
Hospital inpatient/outpatient or clinic	Positive histology	Blank(s)	Male	Married (including common law)	Left - origin of primary	Undifferentiated; anaplastic; Grade IV	69	4	White	1	29	1	1	3	3	1	0	1	0	1	Dead	Dead (attributable to this cancer dx)	Alive or dead due to cancer	III	T3	N1	M0	4.5	45	2005	C07.9-Parotid gland	79	8430	Malignant	White	65-69 years	8430/3: Mucoepidermoid carcinoma	8430/3: Mucoepidermoid carcinoma	Blank(s)	III	Blank(s)	Blank(s)	Blank(s)	Blank(s)	Blank(s)	T3	N1	M0	Blank(s)
Hospital inpatient/outpatient or clinic	Positive histology	Blank(s)	Female	Unknown	Right - origin of primary	Poorly differentiated; Grade III	78	5	White	1	49	1	1	3	3	1	0	1	0	1	Dead	Dead (attributable to this cancer dx)	Alive or dead due to cancer	III	T3	N1	M0	2	20	2005	C07.9-Parotid gland	79	8430	Malignant	White	75-79 years	8430/3: Mucoepidermoid carcinoma	8430/3: Mucoepidermoid carcinoma	Blank(s)	III	Blank(s)	Blank(s)	Blank(s)	Blank(s)	Blank(s)	T3	N1	M0	Blank(s)
Hospital inpatient/outpatient or clinic	Positive histology	Blank(s)	Female	Married (including common law)	Left - origin of primary	Moderately differentiated; Grade II	53	3	White	1	130	0	0	2	2	0	0	0	0	1	Alive	Alive or dead of other cause	Alive or dead due to cancer	II	T2	N0	M0	2.5	25	2005	C07.9-Parotid gland	79	8430	Malignant	White	50-54 years	8430/3: Mucoepidermoid carcinoma	8430/3: Mucoepidermoid carcinoma	Blank(s)	II	Blank(s)	Blank(s)	Blank(s)	Blank(s)	Blank(s)	T2	N0	M0	Blank(s)
Hospital inpatient/outpatient or clinic	Positive histology	Blank(s)	Male	Single (never married)	Right - origin of primary	Undifferentiated; anaplastic; Grade IV	21	1	White	1	61	0	0	2	2	0	0	1	0	1	Alive	Alive or dead of other cause	Alive or dead due to cancer	II	T2	N0	M0	2.8	28	2005	C07.9-Parotid gland	79	8430	Malignant	White	20-24 years	8430/3: Mucoepidermoid carcinoma	8430/3: Mucoepidermoid carcinoma	Blank(s)	II	Blank(s)	Blank(s)	Blank(s)	Blank(s)	Blank(s)	T2	N0	M0	Blank(s)
Hospital inpatient/outpatient or clinic	Positive histology	Blank(s)	Male	Married (including common law)	Left - origin of primary	Moderately differentiated; Grade II	68	4	White	1	125	0	0	1	1	0	0	0	0	1	Alive	Alive or dead of other cause	Alive or dead due to cancer	I	T1	N0	M0	2	20	2005	C07.9-Parotid gland	79	8430	Malignant	White	65-69 years	8430/3: Mucoepidermoid carcinoma	8430/3: Mucoepidermoid carcinoma	Blank(s)	I	Blank(s)	Blank(s)	Blank(s)	Blank(s)	Blank(s)	T1	N0	M0	Blank(s)
Hospital inpatient/outpatient or clinic	Positive histology	Blank(s)	Male	Single (never married)	Left - origin of primary	Moderately differentiated; Grade II	49	2	White	1	131	0	0	1	1	0	0	0	0	1	Alive	Alive or dead of other cause	Alive or dead due to cancer	I	T1	N0	M0	1	10	2005	C07.9-Parotid gland	79	8430	Malignant	White	45-49 years	8430/3: Mucoepidermoid carcinoma	8430/3: Mucoepidermoid carcinoma	Blank(s)	I	Blank(s)	Blank(s)	Blank(s)	Blank(s)	Blank(s)	T1	N0	M0	Blank(s)
Hospital inpatient/outpatient or clinic	Positive histology	Blank(s)	Male	Married (including common law)	Right - origin of primary	Undifferentiated; anaplastic; Grade IV	57	3	White	1	130	0	0	3	3	0	0	1	0	1	Alive	Alive or dead of other cause	Alive or dead due to cancer	III	T3	N0	M0	4.3	43	2005	C07.9-Parotid gland	79	8430	Malignant	White	55-59 years	8430/3: Mucoepidermoid carcinoma	8430/3: Mucoepidermoid carcinoma	Blank(s)	III	Blank(s)	Blank(s)	Blank(s)	Blank(s)	Blank(s)	T3	N0	M0	Blank(s)
Hospital inpatient/outpatient or clinic	Positive histology	Blank(s)	Male	Married (including common law)	Left - origin of primary	Moderately differentiated; Grade II	34	1	White	1	127	0	0	2	2	0	0	0	0	1	Alive	Alive or dead of other cause	Alive or dead due to cancer	II	T2	N0	M0	2.5	25	2005	C07.9-Parotid gland	79	8430	Malignant	White	30-34 years	8430/3: Mucoepidermoid carcinoma	8430/3: Mucoepidermoid carcinoma	Blank(s)	II	Blank(s)	Blank(s)	Blank(s)	Blank(s)	Blank(s)	T2	N0	M0	Blank(s)
Hospital inpatient/outpatient or clinic	Positive histology	Blank(s)	Female	Married (including common law)	Left - origin of primary	Moderately differentiated; Grade II	43	2	White	1	126	0	0	3	3	1	0	1	0	1	Alive	Alive or dead of other cause	Alive or dead due to cancer	III	T3	N1	M0	2.5	25	2005	C07.9-Parotid gland	79	8430	Malignant	White	40-44 years	8430/3: Mucoepidermoid carcinoma	8430/3: Mucoepidermoid carcinoma	Blank(s)	III	Blank(s)	Blank(s)	Blank(s)	Blank(s)	Blank(s)	T3	N1	M0	Blank(s)
Hospital inpatient/outpatient or clinic	Positive histology	Blank(s)	Male	Unknown	Right - origin of primary	Moderately differentiated; Grade II	73	5	White	1	125	0	0	1	1	0	0	0	0	1	Alive	Alive or dead of other cause	Alive or dead due to cancer	I	T1	N0	M0	2	20	2005	C07.9-Parotid gland	79	8430	Malignant	White	70-74 years	8430/3: Mucoepidermoid carcinoma	8430/3: Mucoepidermoid carcinoma	Blank(s)	I	Blank(s)	Blank(s)	Blank(s)	Blank(s)	Blank(s)	T1	N0	M0	Blank(s)
Hospital inpatient/outpatient or clinic	Positive histology	Blank(s)	Female	Married (including common law)	Right - origin of primary	Moderately differentiated; Grade II	66	4	White	1	131	0	0	3	1	1	0	1	0	1	Alive	Alive or dead of other cause	Alive or dead due to cancer	III	T1	N1	M0	1.7	17	2005	C07.9-Parotid gland	79	8430	Malignant	White	65-69 years	8430/3: Mucoepidermoid carcinoma	8430/3: Mucoepidermoid carcinoma	Blank(s)	III	Blank(s)	Blank(s)	Blank(s)	Blank(s)	Blank(s)	T1	N1	M0	Blank(s)
Hospital inpatient/outpatient or clinic	Positive histology	Blank(s)	Male	Married (including common law)	Right - origin of primary	Poorly differentiated; Grade III	58	3	White	1	131	0	0	3	3	1	0	1	0	1	Alive	Alive or dead of other cause	Alive or dead due to cancer	III	T3	N1	M0	1.8	18	2005	C07.9-Parotid gland	79	8430	Malignant	White	55-59 years	8430/3: Mucoepidermoid carcinoma	8430/3: Mucoepidermoid carcinoma	Blank(s)	III	Blank(s)	Blank(s)	Blank(s)	Blank(s)	Blank(s)	T3	N1	M0	Blank(s)
Hospital inpatient/outpatient or clinic	Positive histology	Blank(s)	Male	Married (including common law)	Right - origin of primary	Moderately differentiated; Grade II	43	2	Other (American Indian/AK Native, Asian/Pacific Islander)	3	125	0	0	2	2	0	0	0	0	1	Alive	Alive or dead of other cause	Alive or dead due to cancer	II	T2	N0	M0	4	40	2005	C07.9-Parotid gland	79	8430	Malignant	Asian or Pacific Islander	40-44 years	8430/3: Mucoepidermoid carcinoma	8430/3: Mucoepidermoid carcinoma	Blank(s)	II	Blank(s)	Blank(s)	Blank(s)	Blank(s)	Blank(s)	T2	N0	M0	Blank(s)
Hospital inpatient/outpatient or clinic	Positive histology	Blank(s)	Male	Married (including common law)	Right - origin of primary	Poorly differentiated; Grade III	63	4	White	1	120	1	0	1	1	0	0	0	0	1	Dead	Alive or dead of other cause	Dead (attributable to causes other than this cancer dx)	I	T1	N0	M0	1.9	19	2005	C07.9-Parotid gland	79	8430	Malignant	White	60-64 years	8430/3: Mucoepidermoid carcinoma	8430/3: Mucoepidermoid carcinoma	Blank(s)	I	Blank(s)	Blank(s)	Blank(s)	Blank(s)	Blank(s)	T1	N0	M0	Blank(s)
Hospital inpatient/outpatient or clinic	Positive histology	Blank(s)	Male	Single (never married)	Left - origin of primary	Undifferentiated; anaplastic; Grade IV	11	1	Black	2	126	0	0	4.1	2	2.2	0	1	0	1	Alive	Alive or dead of other cause	Alive or dead due to cancer	IVA	T2	N2b	M0	3.5	35	2005	C07.9-Parotid gland	79	8430	Malignant	Black	10-14 years	8430/3: Mucoepidermoid carcinoma	8430/3: Mucoepidermoid carcinoma	Blank(s)	IVA	Blank(s)	Blank(s)	Blank(s)	Blank(s)	Blank(s)	T2	N2b	M0	Blank(s)
Hospital inpatient/outpatient or clinic	Positive histology	Blank(s)	Female	Married (including common law)	Left - origin of primary	Well differentiated; Grade I	47	2	Other (American Indian/AK Native, Asian/Pacific Islander)	3	122	0	0	1	1	0	0	1	0	1	Alive	Alive or dead of other cause	Alive or dead due to cancer	I	T1	N0	M0	0.8	8	2005	C07.9-Parotid gland	79	8430	Malignant	Asian or Pacific Islander	45-49 years	8430/3: Mucoepidermoid carcinoma	8430/3: Mucoepidermoid carcinoma	Blank(s)	I	Blank(s)	Blank(s)	Blank(s)	Blank(s)	Blank(s)	T1	N0	M0	Blank(s)
Hospital inpatient/outpatient or clinic	Positive histology	Blank(s)	Female	Married (including common law)	Right - origin of primary	Well differentiated; Grade I	25	1	White	1	121	0	0	1	1	0	0	0	0	1	Alive	Alive or dead of other cause	Alive or dead due to cancer	I	T1	N0	M0	2	20	2005	C07.9-Parotid gland	79	8430	Malignant	White	25-29 years	8430/3: Mucoepidermoid carcinoma	8430/3: Mucoepidermoid carcinoma	Blank(s)	I	Blank(s)	Blank(s)	Blank(s)	Blank(s)	Blank(s)	T1	N0	M0	Blank(s)
Hospital inpatient/outpatient or clinic	Positive histology	Blank(s)	Male	Married (including common law)	Right - origin of primary	Well differentiated; Grade I	35	1	Other (American Indian/AK Native, Asian/Pacific Islander)	3	127	0	0	1	1	0	0	0	0	1	Alive	Alive or dead of other cause	Alive or dead due to cancer	I	T1	N0	M0	0.6	6	2005	C07.9-Parotid gland	79	8430	Malignant	Asian or Pacific Islander	35-39 years	8430/3: Mucoepidermoid carcinoma	8430/3: Mucoepidermoid carcinoma	Blank(s)	I	Blank(s)	Blank(s)	Blank(s)	Blank(s)	Blank(s)	T1	N0	M0	Blank(s)
Hospital inpatient/outpatient or clinic	Positive histology	Blank(s)	Female	Single (never married)	Left - origin of primary	Moderately differentiated; Grade II	45	2	Other (American Indian/AK Native, Asian/Pacific Islander)	3	60	1	1	4.1	4.1	0	0	1	0	1	Dead	Dead (attributable to this cancer dx)	Alive or dead due to cancer	IVA	T4a	N0	M0	4.2	42	2005	C07.9-Parotid gland	79	8430	Malignant	Asian or Pacific Islander	45-49 years	8430/3: Mucoepidermoid carcinoma	8430/3: Mucoepidermoid carcinoma	Blank(s)	IVA	Blank(s)	Blank(s)	Blank(s)	Blank(s)	Blank(s)	T4a	N0	M0	Blank(s)
Hospital inpatient/outpatient or clinic	Positive histology	Blank(s)	Female	Married (including common law)	Left - origin of primary	Moderately differentiated; Grade II	52	3	White	1	128	0	0	1	1	0	0	0	0	1	Alive	Alive or dead of other cause	Alive or dead due to cancer	I	T1	N0	M0	1.2	12	2005	C07.9-Parotid gland	79	8430	Malignant	White	50-54 years	8430/3: Mucoepidermoid carcinoma	8430/3: Mucoepidermoid carcinoma	Blank(s)	I	Blank(s)	Blank(s)	Blank(s)	Blank(s)	Blank(s)	T1	N0	M0	Blank(s)
Hospital inpatient/outpatient or clinic	Positive histology	Blank(s)	Male	Married (including common law)	Left - origin of primary	Moderately differentiated; Grade II	76	5	Other (American Indian/AK Native, Asian/Pacific Islander)	3	109	1	0	2	2	0	0	0	0	1	Dead	Alive or dead of other cause	Dead (attributable to causes other than this cancer dx)	II	T2	N0	M0	3	30	2005	C07.9-Parotid gland	79	8430	Malignant	Asian or Pacific Islander	75-79 years	8430/3: Mucoepidermoid carcinoma	8430/3: Mucoepidermoid carcinoma	Blank(s)	II	Blank(s)	Blank(s)	Blank(s)	Blank(s)	Blank(s)	T2	N0	M0	Blank(s)
Hospital inpatient/outpatient or clinic	Positive histology	Blank(s)	Female	Married (including common law)	Right - origin of primary	Moderately differentiated; Grade II	78	5	White	1	74	1	1	4.1	4.1	2.2	0	1	0	1	Dead	Dead (attributable to this cancer dx)	Alive or dead due to cancer	IVA	T4a	N2b	M0	6	60	2005	C07.9-Parotid gland	79	8430	Malignant	White	75-79 years	8430/3: Mucoepidermoid carcinoma	8430/3: Mucoepidermoid carcinoma	Blank(s)	IVA	Blank(s)	Blank(s)	Blank(s)	Blank(s)	Blank(s)	T4a	N2b	M0	Blank(s)
Hospital inpatient/outpatient or clinic	Positive histology	Blank(s)	Male	Single (never married)	Right - origin of primary	Moderately differentiated; Grade II	11	1	White	1	130	0	0	3	3	0	0	0	0	1	Alive	Alive or dead of other cause	Alive or dead due to cancer	III	T3	N0	M0	unknown	999	2005	C07.9-Parotid gland	79	8430	Malignant	White	10-14 years	8430/3: Mucoepidermoid carcinoma	8430/3: Mucoepidermoid carcinoma	Blank(s)	III	Blank(s)	Blank(s)	Blank(s)	Blank(s)	Blank(s)	T3	N0	M0	Blank(s)
Hospital inpatient/outpatient or clinic	Positive histology	Blank(s)	Female	Married (including common law)	Left - origin of primary	Moderately differentiated; Grade II	28	1	Other (American Indian/AK Native, Asian/Pacific Islander)	3	120	0	0	2	2	0	0	0	0	1	Alive	Alive or dead of other cause	Alive or dead due to cancer	II	T2	N0	M0	2.5	25	2005	C07.9-Parotid gland	79	8430	Malignant	Asian or Pacific Islander	25-29 years	8430/3: Mucoepidermoid carcinoma	8430/3: Mucoepidermoid carcinoma	Blank(s)	II	Blank(s)	Blank(s)	Blank(s)	Blank(s)	Blank(s)	T2	N0	M0	Blank(s)
Hospital inpatient/outpatient or clinic	Positive histology	Blank(s)	Female	Divorced	Right - origin of primary	Moderately differentiated; Grade II	68	4	White	1	130	0	0	1	1	0	0	1	0	1	Alive	Alive or dead of other cause	Alive or dead due to cancer	I	T1	N0	M0	1.5	15	2005	C07.9-Parotid gland	79	8430	Malignant	White	65-69 years	8430/3: Mucoepidermoid carcinoma	8430/3: Mucoepidermoid carcinoma	Blank(s)	I	Blank(s)	Blank(s)	Blank(s)	Blank(s)	Blank(s)	T1	N0	M0	Blank(s)
Hospital inpatient/outpatient or clinic	Positive histology	Blank(s)	Male	Married (including common law)	Right - origin of primary	Undifferentiated; anaplastic; Grade IV	34	1	White	1	20	1	1	4.1	4.1	1	0	1	0	1	Dead	Dead (attributable to this cancer dx)	Alive or dead due to cancer	IVA	T4a	N1	M0	7	70	2005	C07.9-Parotid gland	79	8430	Malignant	White	30-34 years	8430/3: Mucoepidermoid carcinoma	8430/3: Mucoepidermoid carcinoma	Blank(s)	IVA	Blank(s)	Blank(s)	Blank(s)	Blank(s)	Blank(s)	T4a	N1	M0	Blank(s)
Hospital inpatient/outpatient or clinic	Positive histology	Blank(s)	Male	Married (including common law)	Left - origin of primary	Well differentiated; Grade I	40	2	White	1	126	0	0	1	1	0	0	0	0	1	Alive	Alive or dead of other cause	Alive or dead due to cancer	I	T1	N0	M0	1.9	19	2005	C07.9-Parotid gland	79	8430	Malignant	White	40-44 years	8430/3: Mucoepidermoid carcinoma	8430/3: Mucoepidermoid carcinoma	Blank(s)	I	Blank(s)	Blank(s)	Blank(s)	Blank(s)	Blank(s)	T1	N0	M0	Blank(s)
Hospital inpatient/outpatient or clinic	Positive histology	Blank(s)	Male	Married (including common law)	Left - origin of primary	Poorly differentiated; Grade III	79	5	White	1	125	0	0	4.1	4.1	0	0	1	0	1	Alive	Alive or dead of other cause	Alive or dead due to cancer	IVA	T4a	N0	M0	7.5	75	2005	C07.9-Parotid gland	79	8430	Malignant	White	75-79 years	8430/3: Mucoepidermoid carcinoma	8430/3: Mucoepidermoid carcinoma	Blank(s)	IVA	Blank(s)	Blank(s)	Blank(s)	Blank(s)	Blank(s)	T4a	N0	M0	Blank(s)
Hospital inpatient/outpatient or clinic	Positive histology	Blank(s)	Female	Married (including common law)	Left - origin of primary	Moderately differentiated; Grade II	68	4	White	1	122	0	0	2	2	0	0	0	0	1	Alive	Alive or dead of other cause	Alive or dead due to cancer	II	T2	N0	M0	2.6	26	2005	C07.9-Parotid gland	79	8430	Malignant	White	65-69 years	8430/3: Mucoepidermoid carcinoma	8430/3: Mucoepidermoid carcinoma	Blank(s)	II	Blank(s)	Blank(s)	Blank(s)	Blank(s)	Blank(s)	T2	N0	M0	Blank(s)
Hospital inpatient/outpatient or clinic	Positive histology	Blank(s)	Male	Married (including common law)	Right - origin of primary	Undifferentiated; anaplastic; Grade IV	76	5	White	1	74	1	1	4.1	4.1	2.2	0	1	0	1	Dead	Dead (attributable to this cancer dx)	Alive or dead due to cancer	IVA	T4a	N2b	M0	2.5	25	2005	C07.9-Parotid gland	79	8430	Malignant	White	75-79 years	8430/3: Mucoepidermoid carcinoma	8430/3: Mucoepidermoid carcinoma	Blank(s)	IVA	Blank(s)	Blank(s)	Blank(s)	Blank(s)	Blank(s)	T4a	N2b	M0	Blank(s)
Hospital inpatient/outpatient or clinic	Positive histology	Blank(s)	Male	Separated	Left - origin of primary	Well differentiated; Grade I	24	1	White	1	122	0	0	2	2	0	0	0	0	1	Alive	Alive or dead of other cause	Alive or dead due to cancer	II	T2	N0	M0	2.3	23	2005	C07.9-Parotid gland	79	8430	Malignant	White	20-24 years	8430/3: Mucoepidermoid carcinoma	8430/3: Mucoepidermoid carcinoma	Blank(s)	II	Blank(s)	Blank(s)	Blank(s)	Blank(s)	Blank(s)	T2	N0	M0	Blank(s)
Hospital inpatient/outpatient or clinic	Positive histology	Blank(s)	Male	Married (including common law)	Right - origin of primary	Moderately differentiated; Grade II	64	4	Other (American Indian/AK Native, Asian/Pacific Islander)	3	127	0	0	2	2	0	0	1	0	1	Alive	Alive or dead of other cause	Alive or dead due to cancer	II	T2	N0	M0	2.5	25	2005	C07.9-Parotid gland	79	8430	Malignant	American Indian/Alaska Native	60-64 years	8430/3: Mucoepidermoid carcinoma	8430/3: Mucoepidermoid carcinoma	Blank(s)	II	Blank(s)	Blank(s)	Blank(s)	Blank(s)	Blank(s)	T2	N0	M0	Blank(s)
Hospital inpatient/outpatient or clinic	Positive histology	Blank(s)	Male	Married (including common law)	Left - origin of primary	Moderately differentiated; Grade II	26	1	Black	2	131	0	0	3	2	1	0	1	0	1	Alive	Alive or dead of other cause	Alive or dead due to cancer	III	T2	N1	M0	3.7	37	2005	C07.9-Parotid gland	79	8430	Malignant	Black	25-29 years	8430/3: Mucoepidermoid carcinoma	8430/3: Mucoepidermoid carcinoma	Blank(s)	III	Blank(s)	Blank(s)	Blank(s)	Blank(s)	Blank(s)	T2	N1	M0	Blank(s)
Hospital inpatient/outpatient or clinic	Positive histology	Blank(s)	Male	Single (never married)	Right - origin of primary	Poorly differentiated; Grade III	23	1	White	1	130	0	0	2	2	0	0	0	0	1	Alive	Alive or dead of other cause	Alive or dead due to cancer	II	T2	N0	M0	2.5	25	2005	C07.9-Parotid gland	79	8430	Malignant	White	20-24 years	8430/3: Mucoepidermoid carcinoma	8430/3: Mucoepidermoid carcinoma	Blank(s)	II	Blank(s)	Blank(s)	Blank(s)	Blank(s)	Blank(s)	T2	N0	M0	Blank(s)
Hospital inpatient/outpatient or clinic	Positive histology	Blank(s)	Female	Single (never married)	Right - origin of primary	Moderately differentiated; Grade II	20	1	White	1	117	0	0	2	2	0	0	1	0	1	Alive	Alive or dead of other cause	Alive or dead due to cancer	II	T2	N0	M0	2.1	21	2005	C07.9-Parotid gland	79	8430	Malignant	White	20-24 years	8430/3: Mucoepidermoid carcinoma	8430/3: Mucoepidermoid carcinoma	Blank(s)	II	Blank(s)	Blank(s)	Blank(s)	Blank(s)	Blank(s)	T2	N0	M0	Blank(s)
Hospital inpatient/outpatient or clinic	Positive histology	Blank(s)	Female	Married (including common law)	Left - origin of primary	Undifferentiated; anaplastic; Grade IV	53	3	White	1	12	1	1	4.1	3	2.2	0	1	1	1	Dead	Dead (attributable to this cancer dx)	Alive or dead due to cancer	IVA	T3	N2b	M0	2.5	25	2005	C07.9-Parotid gland	79	8430	Malignant	White	50-54 years	8430/3: Mucoepidermoid carcinoma	8430/3: Mucoepidermoid carcinoma	Blank(s)	IVA	Blank(s)	Blank(s)	Blank(s)	Blank(s)	Blank(s)	T3	N2b	M0	Blank(s)
Hospital inpatient/outpatient or clinic	Positive histology	Blank(s)	Male	Single (never married)	Left - origin of primary	Moderately differentiated; Grade II	18	1	White	1	129	0	0	1	1	0	0	1	1	1	Alive	Alive or dead of other cause	Alive or dead due to cancer	I	T1	N0	M0	0.9	9	2005	C07.9-Parotid gland	79	8430	Malignant	White	15-19 years	8430/3: Mucoepidermoid carcinoma	8430/3: Mucoepidermoid carcinoma	Blank(s)	I	Blank(s)	Blank(s)	Blank(s)	Blank(s)	Blank(s)	T1	N0	M0	Blank(s)
Hospital inpatient/outpatient or clinic	Positive histology	Blank(s)	Female	Married (including common law)	Right - origin of primary	Well differentiated; Grade I	48	2	White	1	130	0	0	3	3	0	0	0	0	1	Alive	Alive or dead of other cause	Alive or dead due to cancer	III	T3	N0	M0	1	10	2005	C07.9-Parotid gland	79	8430	Malignant	White	45-49 years	8430/3: Mucoepidermoid carcinoma	8430/3: Mucoepidermoid carcinoma	Blank(s)	III	Blank(s)	Blank(s)	Blank(s)	Blank(s)	Blank(s)	T3	N0	M0	Blank(s)
Hospital inpatient/outpatient or clinic	Positive histology	Blank(s)	Male	Married (including common law)	Left - origin of primary	Undifferentiated; anaplastic; Grade IV	50	3	White	1	127	0	0	3	3	1	0	1	0	1	Alive	Alive or dead of other cause	Alive or dead due to cancer	III	T3	N1	M0	1.2	12	2005	C07.9-Parotid gland	79	8430	Malignant	White	50-54 years	8430/3: Mucoepidermoid carcinoma	8430/3: Mucoepidermoid carcinoma	Blank(s)	III	Blank(s)	Blank(s)	Blank(s)	Blank(s)	Blank(s)	T3	N1	M0	Blank(s)
Hospital inpatient/outpatient or clinic	Positive histology	Blank(s)	Female	Single (never married)	Left - origin of primary	Moderately differentiated; Grade II	12	1	White	1	128	0	0	4.2	2	3	0	0	0	1	Alive	Alive or dead of other cause	Alive or dead due to cancer	IVB	T2	N3	M0	3.5	35	2005	C07.9-Parotid gland	79	8430	Malignant	White	10-14 years	8430/3: Mucoepidermoid carcinoma	8430/3: Mucoepidermoid carcinoma	Blank(s)	IVB	Blank(s)	Blank(s)	Blank(s)	Blank(s)	Blank(s)	T2	N3	M0	Blank(s)
Hospital inpatient/outpatient or clinic	Positive histology	Blank(s)	Male	Married (including common law)	Right - origin of primary	Moderately differentiated; Grade II	59	3	White	1	31	1	1	4.1	4.1	2.2	0	1	1	1	Dead	Dead (attributable to this cancer dx)	Alive or dead due to cancer	IVA	T4a	N2b	M0	4	40	2005	C07.9-Parotid gland	79	8430	Malignant	White	55-59 years	8430/3: Mucoepidermoid carcinoma	8430/3: Mucoepidermoid carcinoma	Blank(s)	IVA	Blank(s)	Blank(s)	Blank(s)	Blank(s)	Blank(s)	T4a	N2b	M0	Blank(s)
Hospital inpatient/outpatient or clinic	Positive histology	Blank(s)	Male	Married (including common law)	Right - origin of primary	Undifferentiated; anaplastic; Grade IV	48	2	White	1	126	0	0	4.1	4.1	0	0	1	0	1	Alive	Alive or dead of other cause	Alive or dead due to cancer	IVA	T4a	N0	M0	2.8	28	2005	C07.9-Parotid gland	79	8430	Malignant	White	45-49 years	8430/3: Mucoepidermoid carcinoma	8430/3: Mucoepidermoid carcinoma	Blank(s)	IVA	Blank(s)	Blank(s)	Blank(s)	Blank(s)	Blank(s)	T4a	N0	M0	Blank(s)
Hospital inpatient/outpatient or clinic	Positive histology	Blank(s)	Female	Widowed	Left - origin of primary	Moderately differentiated; Grade II	65	4	White	1	121	0	0	4.1	4.1	0	0	1	0	1	Alive	Alive or dead of other cause	Alive or dead due to cancer	IVA	T4a	N0	M0	3	30	2005	C07.9-Parotid gland	79	8430	Malignant	White	65-69 years	8430/3: Mucoepidermoid carcinoma	8430/3: Mucoepidermoid carcinoma	Blank(s)	IVA	Blank(s)	Blank(s)	Blank(s)	Blank(s)	Blank(s)	T4a	N0	M0	Blank(s)
Hospital inpatient/outpatient or clinic	Positive histology	Blank(s)	Female	Single (never married)	Left - origin of primary	Moderately differentiated; Grade II	13	1	White	1	126	0	0	3	2	1	0	0	0	1	Alive	Alive or dead of other cause	Alive or dead due to cancer	III	T2	N1	M0	3.8	38	2005	C07.9-Parotid gland	79	8430	Malignant	White	10-14 years	8430/3: Mucoepidermoid carcinoma	8430/3: Mucoepidermoid carcinoma	Blank(s)	III	Blank(s)	Blank(s)	Blank(s)	Blank(s)	Blank(s)	T2	N1	M0	Blank(s)
Hospital inpatient/outpatient or clinic	Positive histology	Blank(s)	Female	Married (including common law)	Left - origin of primary	Moderately differentiated; Grade II	49	2	White	1	129	0	0	1	1	0	0	0	0	1	Alive	Alive or dead of other cause	Alive or dead due to cancer	I	T1	N0	M0	1.2	12	2005	C07.9-Parotid gland	79	8430	Malignant	White	45-49 years	8430/3: Mucoepidermoid carcinoma	8430/3: Mucoepidermoid carcinoma	Blank(s)	I	Blank(s)	Blank(s)	Blank(s)	Blank(s)	Blank(s)	T1	N0	M0	Blank(s)
Hospital inpatient/outpatient or clinic	Positive histology	Blank(s)	Male	Married (including common law)	Right - origin of primary	Moderately differentiated; Grade II	60	4	White	1	122	0	0	1	1	0	0	0	0	1	Alive	Alive or dead of other cause	Alive or dead due to cancer	I	T1	N0	M0	1.8	18	2005	C07.9-Parotid gland	79	8430	Malignant	White	60-64 years	8430/3: Mucoepidermoid carcinoma	8430/3: Mucoepidermoid carcinoma	Blank(s)	I	Blank(s)	Blank(s)	Blank(s)	Blank(s)	Blank(s)	T1	N0	M0	Blank(s)
Hospital inpatient/outpatient or clinic	Positive histology	Blank(s)	Female	Single (never married)	Right - origin of primary	Moderately differentiated; Grade II	57	3	White	1	120	0	0	1	1	0	0	0	0	1	Alive	Alive or dead of other cause	Alive or dead due to cancer	I	T1	N0	M0	1	10	2005	C07.9-Parotid gland	79	8430	Malignant	White	55-59 years	8430/3: Mucoepidermoid carcinoma	8430/3: Mucoepidermoid carcinoma	Blank(s)	I	Blank(s)	Blank(s)	Blank(s)	Blank(s)	Blank(s)	T1	N0	M0	Blank(s)
Hospital inpatient/outpatient or clinic	Positive histology	Blank(s)	Male	Single (never married)	Left - origin of primary	Undifferentiated; anaplastic; Grade IV	52	3	White	1	89	0	0	4.1	4.1	0	0	1	0	1	Alive	Alive or dead of other cause	Alive or dead due to cancer	IVA	T4a	N0	M0	3	30	2005	C07.9-Parotid gland	79	8430	Malignant	White	50-54 years	8430/3: Mucoepidermoid carcinoma	8430/3: Mucoepidermoid carcinoma	Blank(s)	IVA	Blank(s)	Blank(s)	Blank(s)	Blank(s)	Blank(s)	T4a	N0	M0	Blank(s)
Hospital inpatient/outpatient or clinic	Positive histology	Blank(s)	Male	Married (including common law)	Left - origin of primary	Undifferentiated; anaplastic; Grade IV	82	5	White	1	82	1	0	3	2	1	0	1	0	1	Dead	Alive or dead of other cause	Dead (attributable to causes other than this cancer dx)	III	T2	N1	M0	3.5	35	2005	C07.9-Parotid gland	79	8430	Malignant	White	80-84 years	8430/3: Mucoepidermoid carcinoma	8430/3: Mucoepidermoid carcinoma	Blank(s)	III	Blank(s)	Blank(s)	Blank(s)	Blank(s)	Blank(s)	T2	N1	M0	Blank(s)
Hospital inpatient/outpatient or clinic	Positive histology	Blank(s)	Female	Single (never married)	Right - origin of primary	Moderately differentiated; Grade II	43	2	Other (American Indian/AK Native, Asian/Pacific Islander)	3	128	0	0	2	2	0	0	0	0	1	Alive	Alive or dead of other cause	Alive or dead due to cancer	II	T2	N0	M0	3	30	2005	C07.9-Parotid gland	79	8430	Malignant	Asian or Pacific Islander	40-44 years	8430/3: Mucoepidermoid carcinoma	8430/3: Mucoepidermoid carcinoma	Blank(s)	II	Blank(s)	Blank(s)	Blank(s)	Blank(s)	Blank(s)	T2	N0	M0	Blank(s)
Hospital inpatient/outpatient or clinic	Positive histology	Blank(s)	Female	Divorced	Left - origin of primary	Moderately differentiated; Grade II	61	4	White	1	120	0	0	1	1	0	0	0	0	1	Alive	Alive or dead of other cause	Alive or dead due to cancer	I	T1	N0	M0	1	10	2005	C07.9-Parotid gland	79	8430	Malignant	White	60-64 years	8430/3: Mucoepidermoid carcinoma	8430/3: Mucoepidermoid carcinoma	Blank(s)	I	Blank(s)	Blank(s)	Blank(s)	Blank(s)	Blank(s)	T1	N0	M0	Blank(s)
Hospital inpatient/outpatient or clinic	Positive histology	Blank(s)	Male	Married (including common law)	Right - origin of primary	Poorly differentiated; Grade III	73	5	Other (American Indian/AK Native, Asian/Pacific Islander)	3	114	0	0	1	1	0	0	1	0	1	Alive	Alive or dead of other cause	Alive or dead due to cancer	I	T1	N0	M0	1.3	13	2005	C07.9-Parotid gland	79	8430	Malignant	Asian or Pacific Islander	70-74 years	8430/3: Mucoepidermoid carcinoma	8430/3: Mucoepidermoid carcinoma	Blank(s)	I	Blank(s)	Blank(s)	Blank(s)	Blank(s)	Blank(s)	T1	N0	M0	Blank(s)
Hospital inpatient/outpatient or clinic	Positive histology	Blank(s)	Female	Married (including common law)	Left - origin of primary	Moderately differentiated; Grade II	35	1	White	1	130	0	0	1	1	0	0	0	0	1	Alive	Alive or dead of other cause	Alive or dead due to cancer	I	T1	N0	M0	0.9	9	2005	C07.9-Parotid gland	79	8430	Malignant	White	35-39 years	8430/3: Mucoepidermoid carcinoma	8430/3: Mucoepidermoid carcinoma	Blank(s)	I	Blank(s)	Blank(s)	Blank(s)	Blank(s)	Blank(s)	T1	N0	M0	Blank(s)
Hospital inpatient/outpatient or clinic	Positive exfoliative cytology, no positive histology	Blank(s)	Male	Married (including common law)	Left - origin of primary	Poorly differentiated; Grade III	82	5	White	1	8	1	1	4.3	3	1	1	0	1	0	Dead	Dead (attributable to this cancer dx)	Alive or dead due to cancer	IVC	T3	N1	M1	11	110	2005	C07.9-Parotid gland	79	8430	Malignant	White	80-84 years	8430/3: Mucoepidermoid carcinoma	8430/3: Mucoepidermoid carcinoma	Blank(s)	IVC	Blank(s)	Blank(s)	Blank(s)	Blank(s)	Blank(s)	T3	N1	M1	Blank(s)
Hospital inpatient/outpatient or clinic	Positive histology	Blank(s)	Female	Married (including common law)	Right - origin of primary	Moderately differentiated; Grade II	35	1	White	1	122	0	0	2	2	0	0	0	0	1	Alive	Alive or dead of other cause	Alive or dead due to cancer	II	T2	N0	M0	2.8	28	2005	C07.9-Parotid gland	79	8430	Malignant	White	35-39 years	8430/3: Mucoepidermoid carcinoma	8430/3: Mucoepidermoid carcinoma	Blank(s)	II	Blank(s)	Blank(s)	Blank(s)	Blank(s)	Blank(s)	T2	N0	M0	Blank(s)
Laboratory only (hospital or private)	Positive histology	Blank(s)	Male	Unknown	Left - origin of primary	Moderately differentiated; Grade II	82	5	White	1	106	1	0	2	2	0	0	0	0	1	Dead	Alive or dead of other cause	Dead (attributable to causes other than this cancer dx)	II	T2	N0	M0	2.5	25	2005	C07.9-Parotid gland	79	8430	Malignant	White	80-84 years	8430/3: Mucoepidermoid carcinoma	8430/3: Mucoepidermoid carcinoma	Blank(s)	II	Blank(s)	Blank(s)	Blank(s)	Blank(s)	Blank(s)	T2	N0	M0	Blank(s)
Hospital inpatient/outpatient or clinic	Positive histology	Blank(s)	Male	Married (including common law)	Left - origin of primary	Undifferentiated; anaplastic; Grade IV	71	5	White	1	19	1	1	4.1	4.1	2.2	0	1	0	1	Dead	Dead (attributable to this cancer dx)	Alive or dead due to cancer	IVA	T4a	N2b	M0	3.8	38	2005	C07.9-Parotid gland	79	8430	Malignant	White	70-74 years	8430/3: Mucoepidermoid carcinoma	8430/3: Mucoepidermoid carcinoma	Blank(s)	IVA	Blank(s)	Blank(s)	Blank(s)	Blank(s)	Blank(s)	T4a	N2b	M0	Blank(s)
Hospital inpatient/outpatient or clinic	Positive histology	Blank(s)	Female	Married (including common law)	Left - origin of primary	Moderately differentiated; Grade II	33	1	White	1	130	0	0	1	1	0	0	1	0	1	Alive	Alive or dead of other cause	Alive or dead due to cancer	I	T1	N0	M0	1.8	18	2005	C07.9-Parotid gland	79	8430	Malignant	White	30-34 years	8430/3: Mucoepidermoid carcinoma	8430/3: Mucoepidermoid carcinoma	Blank(s)	I	Blank(s)	Blank(s)	Blank(s)	Blank(s)	Blank(s)	T1	N0	M0	Blank(s)
Hospital inpatient/outpatient or clinic	Positive histology	Blank(s)	Male	Married (including common law)	Right - origin of primary	Undifferentiated; anaplastic; Grade IV	87	5	White	1	17	1	1	3	2	1	0	0	0	1	Dead	Dead (attributable to this cancer dx)	Alive or dead due to cancer	III	T2	N1	M0	2.2	22	2005	C07.9-Parotid gland	79	8430	Malignant	White	85+ years	8430/3: Mucoepidermoid carcinoma	8430/3: Mucoepidermoid carcinoma	Blank(s)	III	Blank(s)	Blank(s)	Blank(s)	Blank(s)	Blank(s)	T2	N1	M0	Blank(s)
Hospital inpatient/outpatient or clinic	Positive histology	Blank(s)	Female	Widowed	Left - origin of primary	Poorly differentiated; Grade III	94	5	White	1	11	1	0	4.1	4.1	0	0	1	0	1	Dead	Alive or dead of other cause	Dead (attributable to causes other than this cancer dx)	IVA	T4a	N0	M0	5	50	2005	C07.9-Parotid gland	79	8430	Malignant	White	85+ years	8430/3: Mucoepidermoid carcinoma	8430/3: Mucoepidermoid carcinoma	Blank(s)	IVA	Blank(s)	Blank(s)	Blank(s)	Blank(s)	Blank(s)	T4a	N0	M0	Blank(s)
Hospital inpatient/outpatient or clinic	Positive histology	Blank(s)	Female	Widowed	Left - origin of primary	Poorly differentiated; Grade III	89	5	White	1	95	1	0	2	2	0	0	1	0	1	Dead	Alive or dead of other cause	Dead (attributable to causes other than this cancer dx)	II	T2	N0	M0	3.6	36	2005	C07.9-Parotid gland	79	8430	Malignant	White	85+ years	8430/3: Mucoepidermoid carcinoma	8430/3: Mucoepidermoid carcinoma	Blank(s)	II	Blank(s)	Blank(s)	Blank(s)	Blank(s)	Blank(s)	T2	N0	M0	Blank(s)
Laboratory only (hospital or private)	Positive histology	Blank(s)	Male	Unknown	Right - origin of primary	Poorly differentiated; Grade III	80	5	White	1	21	1	0	3	3	0	0	0	0	1	Dead	Alive or dead of other cause	Dead (attributable to causes other than this cancer dx)	III	T3	N0	M0	2.2	22	2005	C07.9-Parotid gland	79	8430	Malignant	White	80-84 years	8430/3: Mucoepidermoid carcinoma	8430/3: Mucoepidermoid carcinoma	Blank(s)	III	Blank(s)	Blank(s)	Blank(s)	Blank(s)	Blank(s)	T3	N0	M0	Blank(s)
Hospital inpatient/outpatient or clinic	Positive histology	Blank(s)	Male	Married (including common law)	Left - origin of primary	Poorly differentiated; Grade III	41	2	White	1	123	0	0	4.1	2	2.2	0	1	0	1	Alive	Alive or dead of other cause	Alive or dead due to cancer	IVA	T2	N2b	M0	2.2	22	2005	C07.9-Parotid gland	79	8430	Malignant	White	40-44 years	8430/3: Mucoepidermoid carcinoma	8430/3: Mucoepidermoid carcinoma	Blank(s)	IVA	Blank(s)	Blank(s)	Blank(s)	Blank(s)	Blank(s)	T2	N2b	M0	Blank(s)
Hospital inpatient/outpatient or clinic	Positive histology	Blank(s)	Female	Married (including common law)	Left - origin of primary	Well differentiated; Grade I	79	5	White	1	129	0	0	1	1	0	0	0	0	1	Alive	Alive or dead of other cause	Alive or dead due to cancer	I	T1	N0	M0	0.9	9	2005	C07.9-Parotid gland	79	8430	Malignant	White	75-79 years	8430/3: Mucoepidermoid carcinoma	8430/3: Mucoepidermoid carcinoma	Blank(s)	I	Blank(s)	Blank(s)	Blank(s)	Blank(s)	Blank(s)	T1	N0	M0	Blank(s)
Hospital inpatient/outpatient or clinic	Positive histology	Blank(s)	Male	Married (including common law)	Left - origin of primary	Poorly differentiated; Grade III	50	3	White	1	129	0	0	1	1	0	0	1	0	1	Alive	Alive or dead of other cause	Alive or dead due to cancer	I	T1	N0	M0	1.5	15	2005	C07.9-Parotid gland	79	8430	Malignant	White	50-54 years	8430/3: Mucoepidermoid carcinoma	8430/3: Mucoepidermoid carcinoma	Blank(s)	I	Blank(s)	Blank(s)	Blank(s)	Blank(s)	Blank(s)	T1	N0	M0	Blank(s)
Hospital inpatient/outpatient or clinic	Positive histology	Blank(s)	Female	Single (never married)	Right - origin of primary	Moderately differentiated; Grade II	29	1	White	1	130	0	0	4.1	4.1	0	0	1	0	1	Alive	Alive or dead of other cause	Alive or dead due to cancer	IVA	T4a	N0	M0	1.2	12	2005	C07.9-Parotid gland	79	8430	Malignant	White	25-29 years	8430/3: Mucoepidermoid carcinoma	8430/3: Mucoepidermoid carcinoma	Blank(s)	IVA	Blank(s)	Blank(s)	Blank(s)	Blank(s)	Blank(s)	T4a	N0	M0	Blank(s)
Hospital inpatient/outpatient or clinic	Positive histology	Blank(s)	Male	Married (including common law)	Left - origin of primary	Moderately differentiated; Grade II	50	3	Black	2	131	0	0	1	1	0	0	1	0	1	Alive	Alive or dead of other cause	Alive or dead due to cancer	I	T1	N0	M0	1.6	16	2005	C07.9-Parotid gland	79	8430	Malignant	Black	50-54 years	8430/3: Mucoepidermoid carcinoma	8430/3: Mucoepidermoid carcinoma	Blank(s)	I	Blank(s)	Blank(s)	Blank(s)	Blank(s)	Blank(s)	T1	N0	M0	Blank(s)
Hospital inpatient/outpatient or clinic	Positive histology	Blank(s)	Female	Single (never married)	Right - origin of primary	Well differentiated; Grade I	23	1	Black	2	130	0	0	3	3	0	0	1	0	1	Alive	Alive or dead of other cause	Alive or dead due to cancer	III	T3	N0	M0	5.2	52	2005	C07.9-Parotid gland	79	8430	Malignant	Black	20-24 years	8430/3: Mucoepidermoid carcinoma	8430/3: Mucoepidermoid carcinoma	Blank(s)	III	Blank(s)	Blank(s)	Blank(s)	Blank(s)	Blank(s)	T3	N0	M0	Blank(s)
Hospital inpatient/outpatient or clinic	Positive histology	Blank(s)	Male	Married (including common law)	Right - origin of primary	Well differentiated; Grade I	57	3	Other (American Indian/AK Native, Asian/Pacific Islander)	3	126	0	0	2	2	0	0	1	0	1	Alive	Alive or dead of other cause	Alive or dead due to cancer	II	T2	N0	M0	2.4	24	2005	C07.9-Parotid gland	79	8430	Malignant	Asian or Pacific Islander	55-59 years	8430/3: Mucoepidermoid carcinoma	8430/3: Mucoepidermoid carcinoma	Blank(s)	II	Blank(s)	Blank(s)	Blank(s)	Blank(s)	Blank(s)	T2	N0	M0	Blank(s)
Hospital inpatient/outpatient or clinic	Positive histology	Blank(s)	Female	Married (including common law)	Left - origin of primary	Well differentiated; Grade I	56	3	White	1	96	0	0	1	1	0	0	0	0	1	Alive	Alive or dead of other cause	Alive or dead due to cancer	I	T1	N0	M0	1	10	2005	C07.9-Parotid gland	79	8430	Malignant	White	55-59 years	8430/3: Mucoepidermoid carcinoma	8430/3: Mucoepidermoid carcinoma	Blank(s)	I	Blank(s)	Blank(s)	Blank(s)	Blank(s)	Blank(s)	T1	N0	M0	Blank(s)
Hospital inpatient/outpatient or clinic	Positive histology	Blank(s)	Female	Married (including common law)	Right - origin of primary	Poorly differentiated; Grade III	60	4	White	1	51	1	1	3	3	0	0	1	1	1	Dead	Dead (attributable to this cancer dx)	Alive or dead due to cancer	III	T3	N0	M0	4	40	2005	C07.9-Parotid gland	79	8430	Malignant	White	60-64 years	8430/3: Mucoepidermoid carcinoma	8430/3: Mucoepidermoid carcinoma	Blank(s)	III	Blank(s)	Blank(s)	Blank(s)	Blank(s)	Blank(s)	T3	N0	M0	Blank(s)
Hospital inpatient/outpatient or clinic	Positive exfoliative cytology, no positive histology	Blank(s)	Female	Widowed	Right - origin of primary	Poorly differentiated; Grade III	89	5	White	1	4	1	1	4.1	3	2.2	0	1	0	0	Dead	Dead (attributable to this cancer dx)	Alive or dead due to cancer	IVA	T3	N2b	M0	4.5	45	2005	C07.9-Parotid gland	79	8430	Malignant	White	85+ years	8430/3: Mucoepidermoid carcinoma	8430/3: Mucoepidermoid carcinoma	Blank(s)	IVA	Blank(s)	Blank(s)	Blank(s)	Blank(s)	Blank(s)	T3	N2b	M0	Blank(s)
Hospital inpatient/outpatient or clinic	Positive histology	Blank(s)	Male	Married (including common law)	Left - origin of primary	Moderately differentiated; Grade II	47	2	White	1	127	0	0	2	2	0	0	0	0	1	Alive	Alive or dead of other cause	Alive or dead due to cancer	II	T2	N0	M0	2.2	22	2005	C07.9-Parotid gland	79	8430	Malignant	White	45-49 years	8430/3: Mucoepidermoid carcinoma	8430/3: Mucoepidermoid carcinoma	Blank(s)	II	Blank(s)	Blank(s)	Blank(s)	Blank(s)	Blank(s)	T2	N0	M0	Blank(s)
Hospital inpatient/outpatient or clinic	Positive histology	Blank(s)	Male	Married (including common law)	Right - origin of primary	Well differentiated; Grade I	56	3	White	1	131	0	0	1	1	0	0	0	0	1	Alive	Alive or dead of other cause	Alive or dead due to cancer	I	T1	N0	M0	1.2	12	2005	C07.9-Parotid gland	79	8430	Malignant	White	55-59 years	8430/3: Mucoepidermoid carcinoma	8430/3: Mucoepidermoid carcinoma	Blank(s)	I	Blank(s)	Blank(s)	Blank(s)	Blank(s)	Blank(s)	T1	N0	M0	Blank(s)
Hospital inpatient/outpatient or clinic	Positive histology	Blank(s)	Male	Single (never married)	Right - origin of primary	Moderately differentiated; Grade II	24	1	White	1	112	0	0	3	3	1	0	1	0	1	Alive	Alive or dead of other cause	Alive or dead due to cancer	III	T3	N1	M0	3.6	36	2005	C07.9-Parotid gland	79	8430	Malignant	White	20-24 years	8430/3: Mucoepidermoid carcinoma	8430/3: Mucoepidermoid carcinoma	Blank(s)	III	Blank(s)	Blank(s)	Blank(s)	Blank(s)	Blank(s)	T3	N1	M0	Blank(s)
Hospital inpatient/outpatient or clinic	Positive histology	Blank(s)	Male	Married (including common law)	Right - origin of primary	Undifferentiated; anaplastic; Grade IV	62	4	White	1	126	0	0	2	2	0	0	1	0	1	Alive	Alive or dead of other cause	Alive or dead due to cancer	II	T2	N0	M0	3.3	33	2005	C07.9-Parotid gland	79	8430	Malignant	White	60-64 years	8430/3: Mucoepidermoid carcinoma	8430/3: Mucoepidermoid carcinoma	Blank(s)	II	Blank(s)	Blank(s)	Blank(s)	Blank(s)	Blank(s)	T2	N0	M0	Blank(s)
Hospital inpatient/outpatient or clinic	Positive histology	Blank(s)	Male	Married (including common law)	Left - origin of primary	Well differentiated; Grade I	27	1	White	1	123	0	0	4.1	4.1	0	0	0	0	1	Alive	Alive or dead of other cause	Alive or dead due to cancer	IVA	T4a	N0	M0	1.5	15	2005	C07.9-Parotid gland	79	8430	Malignant	White	25-29 years	8430/3: Mucoepidermoid carcinoma	8430/3: Mucoepidermoid carcinoma	Blank(s)	IVA	Blank(s)	Blank(s)	Blank(s)	Blank(s)	Blank(s)	T4a	N0	M0	Blank(s)
Hospital inpatient/outpatient or clinic	Positive histology	Blank(s)	Male	Married (including common law)	Left - origin of primary	Moderately differentiated; Grade II	41	2	White	1	121	0	0	1	1	0	0	0	0	1	Alive	Alive or dead of other cause	Alive or dead due to cancer	I	T1	N0	M0	1.4	14	2005	C07.9-Parotid gland	79	8430	Malignant	White	40-44 years	8430/3: Mucoepidermoid carcinoma	8430/3: Mucoepidermoid carcinoma	Blank(s)	I	Blank(s)	Blank(s)	Blank(s)	Blank(s)	Blank(s)	T1	N0	M0	Blank(s)
Hospital inpatient/outpatient or clinic	Positive histology	Blank(s)	Female	Married (including common law)	Right - origin of primary	Moderately differentiated; Grade II	32	1	White	1	120	0	0	1	1	0	0	0	0	1	Alive	Alive or dead of other cause	Alive or dead due to cancer	I	T1	N0	M0	1.5	15	2005	C07.9-Parotid gland	79	8430	Malignant	White	30-34 years	8430/3: Mucoepidermoid carcinoma	8430/3: Mucoepidermoid carcinoma	Blank(s)	I	Blank(s)	Blank(s)	Blank(s)	Blank(s)	Blank(s)	T1	N0	M0	Blank(s)
Hospital inpatient/outpatient or clinic	Positive histology	Blank(s)	Female	Married (including common law)	Left - origin of primary	Poorly differentiated; Grade III	43	2	White	1	123	0	0	1	1	0	0	1	0	1	Alive	Alive or dead of other cause	Alive or dead due to cancer	I	T1	N0	M0	1.6	16	2005	C07.9-Parotid gland	79	8430	Malignant	White	40-44 years	8430/3: Mucoepidermoid carcinoma	8430/3: Mucoepidermoid carcinoma	Blank(s)	I	Blank(s)	Blank(s)	Blank(s)	Blank(s)	Blank(s)	T1	N0	M0	Blank(s)
Hospital inpatient/outpatient or clinic	Positive histology	Blank(s)	Female	Married (including common law)	Left - origin of primary	Moderately differentiated; Grade II	66	4	White	1	115	0	0	1	1	0	0	1	0	1	Alive	Alive or dead of other cause	Alive or dead due to cancer	I	T1	N0	M0	1.5	15	2006	C07.9-Parotid gland	79	8430	Malignant	White	65-69 years	8430/3: Mucoepidermoid carcinoma	8430/3: Mucoepidermoid carcinoma	Blank(s)	I	Blank(s)	Blank(s)	Blank(s)	Blank(s)	Blank(s)	T1	N0	M0	Blank(s)
Hospital inpatient/outpatient or clinic	Positive histology	Blank(s)	Female	Married (including common law)	Left - origin of primary	Well differentiated; Grade I	47	2	White	1	112	0	0	1	1	0	0	0	0	1	Alive	Alive or dead of other cause	Alive or dead due to cancer	I	T1	N0	M0	1.6	16	2006	C07.9-Parotid gland	79	8430	Malignant	White	45-49 years	8430/3: Mucoepidermoid carcinoma	8430/3: Mucoepidermoid carcinoma	Blank(s)	I	Blank(s)	Blank(s)	Blank(s)	Blank(s)	Blank(s)	T1	N0	M0	Blank(s)
Hospital inpatient/outpatient or clinic	Positive histology	Blank(s)	Female	Married (including common law)	Right - origin of primary	Moderately differentiated; Grade II	37	1	Other (American Indian/AK Native, Asian/Pacific Islander)	3	62	1	0	3	3	0	0	0	0	1	Dead	Alive or dead of other cause	Dead (attributable to causes other than this cancer dx)	III	T3	N0	M0	6.5	65	2006	C07.9-Parotid gland	79	8430	Malignant	Asian or Pacific Islander	35-39 years	8430/3: Mucoepidermoid carcinoma	8430/3: Mucoepidermoid carcinoma	Blank(s)	III	Blank(s)	Blank(s)	Blank(s)	Blank(s)	Blank(s)	T3	N0	M0	Blank(s)
Hospital inpatient/outpatient or clinic	Positive histology	Blank(s)	Female	Married (including common law)	Left - origin of primary	Undifferentiated; anaplastic; Grade IV	57	3	Other (American Indian/AK Native, Asian/Pacific Islander)	3	109	0	0	2	2	0	0	1	0	1	Alive	Alive or dead of other cause	Alive or dead due to cancer	II	T2	N0	M0	2.5	25	2006	C07.9-Parotid gland	79	8430	Malignant	Asian or Pacific Islander	55-59 years	8430/3: Mucoepidermoid carcinoma	8430/3: Mucoepidermoid carcinoma	Blank(s)	II	Blank(s)	Blank(s)	Blank(s)	Blank(s)	Blank(s)	T2	N0	M0	Blank(s)
Hospital inpatient/outpatient or clinic	Positive histology	Blank(s)	Male	Married (including common law)	Right - origin of primary	Poorly differentiated; Grade III	85	5	White	1	10	1	0	4.1	4.1	1	0	1	1	0	Dead	Alive or dead of other cause	Dead (attributable to causes other than this cancer dx)	IVA	T4a	N1	M0	3.1	31	2006	C07.9-Parotid gland	79	8430	Malignant	White	85+ years	8430/3: Mucoepidermoid carcinoma	8430/3: Mucoepidermoid carcinoma	Blank(s)	IVA	Blank(s)	Blank(s)	Blank(s)	Blank(s)	Blank(s)	T4a	N1	M0	Blank(s)
Hospital inpatient/outpatient or clinic	Positive histology	Blank(s)	Male	Married (including common law)	Right - origin of primary	Moderately differentiated; Grade II	73	5	White	1	114	0	0	4.1	2	2.2	0	1	0	1	Alive	Alive or dead of other cause	Alive or dead due to cancer	IVA	T2	N2b	M0	2.2	22	2006	C07.9-Parotid gland	79	8430	Malignant	White	70-74 years	8430/3: Mucoepidermoid carcinoma	8430/3: Mucoepidermoid carcinoma	Blank(s)	IVA	Blank(s)	Blank(s)	Blank(s)	Blank(s)	Blank(s)	T2	N2b	M0	Blank(s)
Hospital inpatient/outpatient or clinic	Positive histology	Blank(s)	Female	Married (including common law)	Right - origin of primary	Moderately differentiated; Grade II	31	1	Black	2	109	0	0	1	1	0	0	1	0	1	Alive	Alive or dead of other cause	Alive or dead due to cancer	I	T1	N0	M0	1.5	15	2006	C07.9-Parotid gland	79	8430	Malignant	Black	30-34 years	8430/3: Mucoepidermoid carcinoma	8430/3: Mucoepidermoid carcinoma	Blank(s)	I	Blank(s)	Blank(s)	Blank(s)	Blank(s)	Blank(s)	T1	N0	M0	Blank(s)
Hospital inpatient/outpatient or clinic	Positive histology	Blank(s)	Female	Divorced	Right - origin of primary	Well differentiated; Grade I	58	3	White	1	110	0	0	2	2	0	0	0	0	1	Alive	Alive or dead of other cause	Alive or dead due to cancer	II	T2	N0	M0	2.5	25	2006	C07.9-Parotid gland	79	8430	Malignant	White	55-59 years	8430/3: Mucoepidermoid carcinoma	8430/3: Mucoepidermoid carcinoma	Blank(s)	II	Blank(s)	Blank(s)	Blank(s)	Blank(s)	Blank(s)	T2	N0	M0	Blank(s)
Hospital inpatient/outpatient or clinic	Positive histology	Blank(s)	Female	Married (including common law)	Left - origin of primary	Moderately differentiated; Grade II	52	3	White	1	115	0	0	1	1	0	0	0	0	1	Alive	Alive or dead of other cause	Alive or dead due to cancer	I	T1	N0	M0	0.8	8	2006	C07.9-Parotid gland	79	8430	Malignant	White	50-54 years	8430/3: Mucoepidermoid carcinoma	8430/3: Mucoepidermoid carcinoma	Blank(s)	I	Blank(s)	Blank(s)	Blank(s)	Blank(s)	Blank(s)	T1	N0	M0	Blank(s)
Hospital inpatient/outpatient or clinic	Positive histology	Blank(s)	Female	Married (including common law)	Right - origin of primary	Well differentiated; Grade I	38	1	White	1	114	0	0	1	1	0	0	0	0	1	Alive	Alive or dead of other cause	Alive or dead due to cancer	I	T1	N0	M0	0.5	5	2006	C07.9-Parotid gland	79	8430	Malignant	White	35-39 years	8430/3: Mucoepidermoid carcinoma	8430/3: Mucoepidermoid carcinoma	Blank(s)	I	Blank(s)	Blank(s)	Blank(s)	Blank(s)	Blank(s)	T1	N0	M0	Blank(s)
Hospital inpatient/outpatient or clinic	Positive histology	Blank(s)	Male	Married (including common law)	Left - origin of primary	Well differentiated; Grade I	52	3	White	1	117	0	0	1	1	0	0	1	0	1	Alive	Alive or dead of other cause	Alive or dead due to cancer	I	T1	N0	M0	1.5	15	2006	C07.9-Parotid gland	79	8430	Malignant	White	50-54 years	8430/3: Mucoepidermoid carcinoma	8430/3: Mucoepidermoid carcinoma	Blank(s)	I	Blank(s)	Blank(s)	Blank(s)	Blank(s)	Blank(s)	T1	N0	M0	Blank(s)
Hospital inpatient/outpatient or clinic	Positive histology	Blank(s)	Male	Married (including common law)	Left - origin of primary	Moderately differentiated; Grade II	47	2	White	1	115	0	0	1	1	0	0	0	0	1	Alive	Alive or dead of other cause	Alive or dead due to cancer	I	T1	N0	M0	1.3	13	2006	C07.9-Parotid gland	79	8430	Malignant	White	45-49 years	8430/3: Mucoepidermoid carcinoma	8430/3: Mucoepidermoid carcinoma	Blank(s)	I	Blank(s)	Blank(s)	Blank(s)	Blank(s)	Blank(s)	T1	N0	M0	Blank(s)
Hospital inpatient/outpatient or clinic	Positive histology	Blank(s)	Male	Divorced	Right - origin of primary	Well differentiated; Grade I	62	4	White	1	111	0	0	1	1	0	0	0	0	1	Alive	Alive or dead of other cause	Alive or dead due to cancer	I	T1	N0	M0	1.7	17	2006	C07.9-Parotid gland	79	8430	Malignant	White	60-64 years	8430/3: Mucoepidermoid carcinoma	8430/3: Mucoepidermoid carcinoma	Blank(s)	I	Blank(s)	Blank(s)	Blank(s)	Blank(s)	Blank(s)	T1	N0	M0	Blank(s)
Hospital inpatient/outpatient or clinic	Positive histology	Blank(s)	Female	Divorced	Right - origin of primary	Moderately differentiated; Grade II	61	4	Black	2	113	0	0	1	1	0	0	0	0	1	Alive	Alive or dead of other cause	Alive or dead due to cancer	I	T1	N0	M0	0.8	8	2006	C07.9-Parotid gland	79	8430	Malignant	Black	60-64 years	8430/3: Mucoepidermoid carcinoma	8430/3: Mucoepidermoid carcinoma	Blank(s)	I	Blank(s)	Blank(s)	Blank(s)	Blank(s)	Blank(s)	T1	N0	M0	Blank(s)
Hospital inpatient/outpatient or clinic	Positive histology	Blank(s)	Male	Single (never married)	Right - origin of primary	Well differentiated; Grade I	49	2	White	1	116	0	0	1	1	0	0	1	0	1	Alive	Alive or dead of other cause	Alive or dead due to cancer	I	T1	N0	M0	1.4	14	2006	C07.9-Parotid gland	79	8430	Malignant	White	45-49 years	8430/3: Mucoepidermoid carcinoma	8430/3: Mucoepidermoid carcinoma	Blank(s)	I	Blank(s)	Blank(s)	Blank(s)	Blank(s)	Blank(s)	T1	N0	M0	Blank(s)
Hospital inpatient/outpatient or clinic	Positive histology	Blank(s)	Female	Single (never married)	Right - origin of primary	Moderately differentiated; Grade II	31	1	Black	2	14	0	0	2	2	0	0	0	0	1	Alive	Alive or dead of other cause	Alive or dead due to cancer	II	T2	N0	M0	2.7	27	2006	C07.9-Parotid gland	79	8430	Malignant	Black	30-34 years	8430/3: Mucoepidermoid carcinoma	8430/3: Mucoepidermoid carcinoma	Blank(s)	II	Blank(s)	Blank(s)	Blank(s)	Blank(s)	Blank(s)	T2	N0	M0	Blank(s)
Hospital inpatient/outpatient or clinic	Positive histology	Blank(s)	Female	Married (including common law)	Right - origin of primary	Moderately differentiated; Grade II	27	1	White	1	108	0	0	1	1	0	0	0	0	1	Alive	Alive or dead of other cause	Alive or dead due to cancer	I	T1	N0	M0	1.7	17	2006	C07.9-Parotid gland	79	8430	Malignant	White	25-29 years	8430/3: Mucoepidermoid carcinoma	8430/3: Mucoepidermoid carcinoma	Blank(s)	I	Blank(s)	Blank(s)	Blank(s)	Blank(s)	Blank(s)	T1	N0	M0	Blank(s)
Hospital inpatient/outpatient or clinic	Positive histology	Blank(s)	Male	Unknown	Left - origin of primary	Well differentiated; Grade I	63	4	White	1	118	0	0	1	1	0	0	0	0	1	Alive	Alive or dead of other cause	Alive or dead due to cancer	I	T1	N0	M0	0.6	6	2006	C07.9-Parotid gland	79	8430	Malignant	White	60-64 years	8430/3: Mucoepidermoid carcinoma	8430/3: Mucoepidermoid carcinoma	Blank(s)	I	Blank(s)	Blank(s)	Blank(s)	Blank(s)	Blank(s)	T1	N0	M0	Blank(s)
Hospital inpatient/outpatient or clinic	Positive histology	Blank(s)	Male	Single (never married)	Left - origin of primary	Moderately differentiated; Grade II	24	1	White	1	111	0	0	1	1	0	0	0	0	1	Alive	Alive or dead of other cause	Alive or dead due to cancer	I	T1	N0	M0	1.8	18	2006	C07.9-Parotid gland	79	8430	Malignant	White	20-24 years	8430/3: Mucoepidermoid carcinoma	8430/3: Mucoepidermoid carcinoma	Blank(s)	I	Blank(s)	Blank(s)	Blank(s)	Blank(s)	Blank(s)	T1	N0	M0	Blank(s)
Hospital inpatient/outpatient or clinic	Positive histology	Blank(s)	Female	Married (including common law)	Left - origin of primary	Moderately differentiated; Grade II	25	1	Other (American Indian/AK Native, Asian/Pacific Islander)	3	112	0	0	2	2	0	0	1	0	1	Alive	Alive or dead of other cause	Alive or dead due to cancer	II	T2	N0	M0	3	30	2006	C07.9-Parotid gland	79	8430	Malignant	Asian or Pacific Islander	25-29 years	8430/3: Mucoepidermoid carcinoma	8430/3: Mucoepidermoid carcinoma	Blank(s)	II	Blank(s)	Blank(s)	Blank(s)	Blank(s)	Blank(s)	T2	N0	M0	Blank(s)
Hospital inpatient/outpatient or clinic	Positive histology	Blank(s)	Male	Married (including common law)	Left - origin of primary	Moderately differentiated; Grade II	61	4	White	1	108	0	0	4.1	4.1	0	0	1	0	1	Alive	Alive or dead of other cause	Alive or dead due to cancer	IVA	T4a	N0	M0	2.3	23	2006	C07.9-Parotid gland	79	8430	Malignant	White	60-64 years	8430/3: Mucoepidermoid carcinoma	8430/3: Mucoepidermoid carcinoma	Blank(s)	IVA	Blank(s)	Blank(s)	Blank(s)	Blank(s)	Blank(s)	T4a	N0	M0	Blank(s)
Hospital inpatient/outpatient or clinic	Positive histology	Blank(s)	Male	Married (including common law)	Left - origin of primary	Poorly differentiated; Grade III	43	2	Other (American Indian/AK Native, Asian/Pacific Islander)	3	115	0	0	4.1	4.1	0	0	1	0	1	Alive	Alive or dead of other cause	Alive or dead due to cancer	IVA	T4a	N0	M0	2.2	22	2006	C07.9-Parotid gland	79	8430	Malignant	Asian or Pacific Islander	40-44 years	8430/3: Mucoepidermoid carcinoma	8430/3: Mucoepidermoid carcinoma	Blank(s)	IVA	Blank(s)	Blank(s)	Blank(s)	Blank(s)	Blank(s)	T4a	N0	M0	Blank(s)
Hospital inpatient/outpatient or clinic	Positive histology	Blank(s)	Male	Married (including common law)	Left - origin of primary	Undifferentiated; anaplastic; Grade IV	87	5	White	1	8	1	1	4.1	4.1	1	0	1	0	1	Dead	Dead (attributable to this cancer dx)	Alive or dead due to cancer	IVA	T4a	N1	M0	3.5	35	2006	C07.9-Parotid gland	79	8430	Malignant	White	85+ years	8430/3: Mucoepidermoid carcinoma	8430/3: Mucoepidermoid carcinoma	Blank(s)	IVA	Blank(s)	Blank(s)	Blank(s)	Blank(s)	Blank(s)	T4a	N1	M0	Blank(s)
Hospital inpatient/outpatient or clinic	Positive histology	Blank(s)	Male	Married (including common law)	Right - origin of primary	Undifferentiated; anaplastic; Grade IV	70	5	White	1	21	1	1	1	1	0	0	1	0	1	Dead	Dead (attributable to this cancer dx)	Alive or dead due to cancer	I	T1	N0	M0	2	20	2006	C07.9-Parotid gland	79	8430	Malignant	White	70-74 years	8430/3: Mucoepidermoid carcinoma	8430/3: Mucoepidermoid carcinoma	Blank(s)	I	Blank(s)	Blank(s)	Blank(s)	Blank(s)	Blank(s)	T1	N0	M0	Blank(s)
Hospital inpatient/outpatient or clinic	Positive histology	Blank(s)	Male	Married (including common law)	Left - origin of primary	Poorly differentiated; Grade III	71	5	Black	2	114	0	0	1	1	0	0	1	0	1	Alive	Alive or dead of other cause	Alive or dead due to cancer	I	T1	N0	M0	1.9	19	2006	C07.9-Parotid gland	79	8430	Malignant	Black	70-74 years	8430/3: Mucoepidermoid carcinoma	8430/3: Mucoepidermoid carcinoma	Blank(s)	I	Blank(s)	Blank(s)	Blank(s)	Blank(s)	Blank(s)	T1	N0	M0	Blank(s)
Hospital inpatient/outpatient or clinic	Positive histology	Blank(s)	Female	Widowed	Left - origin of primary	Well differentiated; Grade I	55	3	White	1	108	0	0	1	1	0	0	0	0	1	Alive	Alive or dead of other cause	Alive or dead due to cancer	I	T1	N0	M0	2	20	2006	C07.9-Parotid gland	79	8430	Malignant	White	55-59 years	8430/3: Mucoepidermoid carcinoma	8430/3: Mucoepidermoid carcinoma	Blank(s)	I	Blank(s)	Blank(s)	Blank(s)	Blank(s)	Blank(s)	T1	N0	M0	Blank(s)
Hospital inpatient/outpatient or clinic	Positive histology	Blank(s)	Female	Married (including common law)	Left - origin of primary	Moderately differentiated; Grade II	63	4	White	1	46	1	1	1	1	0	0	1	0	1	Dead	Dead (attributable to this cancer dx)	Alive or dead due to cancer	I	T1	N0	M0	1.6	16	2006	C07.9-Parotid gland	79	8430	Malignant	White	60-64 years	8430/3: Mucoepidermoid carcinoma	8430/3: Mucoepidermoid carcinoma	Blank(s)	I	Blank(s)	Blank(s)	Blank(s)	Blank(s)	Blank(s)	T1	N0	M0	Blank(s)
Hospital inpatient/outpatient or clinic	Positive histology	Blank(s)	Male	Widowed	Right - origin of primary	Undifferentiated; anaplastic; Grade IV	73	5	White	1	112	0	0	4.1	4.1	0	0	1	0	1	Alive	Alive or dead of other cause	Alive or dead due to cancer	IVA	T4a	N0	M0	4	40	2006	C07.9-Parotid gland	79	8430	Malignant	White	70-74 years	8430/3: Mucoepidermoid carcinoma	8430/3: Mucoepidermoid carcinoma	Blank(s)	IVA	Blank(s)	Blank(s)	Blank(s)	Blank(s)	Blank(s)	T4a	N0	M0	Blank(s)
Hospital inpatient/outpatient or clinic	Positive histology	Blank(s)	Female	Single (never married)	Left - origin of primary	Moderately differentiated; Grade II	30	1	Black	2	109	0	0	1	1	0	0	1	0	1	Alive	Alive or dead of other cause	Alive or dead due to cancer	I	T1	N0	M0	1.7	17	2006	C07.9-Parotid gland	79	8430	Malignant	Black	30-34 years	8430/3: Mucoepidermoid carcinoma	8430/3: Mucoepidermoid carcinoma	Blank(s)	I	Blank(s)	Blank(s)	Blank(s)	Blank(s)	Blank(s)	T1	N0	M0	Blank(s)
Hospital inpatient/outpatient or clinic	Positive histology	Blank(s)	Male	Married (including common law)	Right - origin of primary	Moderately differentiated; Grade II	44	2	Other (American Indian/AK Native, Asian/Pacific Islander)	3	109	0	0	1	1	0	0	0	0	1	Alive	Alive or dead of other cause	Alive or dead due to cancer	I	T1	N0	M0	1	10	2006	C07.9-Parotid gland	79	8430	Malignant	Asian or Pacific Islander	40-44 years	8430/3: Mucoepidermoid carcinoma	8430/3: Mucoepidermoid carcinoma	Blank(s)	I	Blank(s)	Blank(s)	Blank(s)	Blank(s)	Blank(s)	T1	N0	M0	Blank(s)
Hospital inpatient/outpatient or clinic	Positive histology	Blank(s)	Male	Divorced	Right - origin of primary	Moderately differentiated; Grade II	59	3	White	1	109	0	0	1	1	0	0	0	0	1	Alive	Alive or dead of other cause	Alive or dead due to cancer	I	T1	N0	M0	2	20	2006	C07.9-Parotid gland	79	8430	Malignant	White	55-59 years	8430/3: Mucoepidermoid carcinoma	8430/3: Mucoepidermoid carcinoma	Blank(s)	I	Blank(s)	Blank(s)	Blank(s)	Blank(s)	Blank(s)	T1	N0	M0	Blank(s)
Hospital inpatient/outpatient or clinic	Positive histology	Blank(s)	Male	Married (including common law)	Right - origin of primary	Poorly differentiated; Grade III	59	3	White	1	49	1	1	3	3	0	0	1	0	1	Dead	Dead (attributable to this cancer dx)	Alive or dead due to cancer	III	T3	N0	M0	4	40	2006	C07.9-Parotid gland	79	8430	Malignant	White	55-59 years	8430/3: Mucoepidermoid carcinoma	8430/3: Mucoepidermoid carcinoma	Blank(s)	III	Blank(s)	Blank(s)	Blank(s)	Blank(s)	Blank(s)	T3	N0	M0	Blank(s)
Hospital inpatient/outpatient or clinic	Positive histology	Blank(s)	Male	Single (never married)	Right - origin of primary	Moderately differentiated; Grade II	20	1	White	1	110	0	0	1	1	0	0	0	0	1	Alive	Alive or dead of other cause	Alive or dead due to cancer	I	T1	N0	M0	2	20	2006	C07.9-Parotid gland	79	8430	Malignant	White	20-24 years	8430/3: Mucoepidermoid carcinoma	8430/3: Mucoepidermoid carcinoma	Blank(s)	I	Blank(s)	Blank(s)	Blank(s)	Blank(s)	Blank(s)	T1	N0	M0	Blank(s)
Hospital inpatient/outpatient or clinic	Positive histology	Blank(s)	Female	Married (including common law)	Right - origin of primary	Moderately differentiated; Grade II	53	3	White	1	114	0	0	2	2	0	0	1	0	1	Alive	Alive or dead of other cause	Alive or dead due to cancer	II	T2	N0	M0	2.5	25	2006	C07.9-Parotid gland	79	8430	Malignant	White	50-54 years	8430/3: Mucoepidermoid carcinoma	8430/3: Mucoepidermoid carcinoma	Blank(s)	II	Blank(s)	Blank(s)	Blank(s)	Blank(s)	Blank(s)	T2	N0	M0	Blank(s)
Hospital inpatient/outpatient or clinic	Positive histology	Blank(s)	Female	Single (never married)	Right - origin of primary	Moderately differentiated; Grade II	37	1	Black	2	110	0	0	1	1	0	0	1	0	1	Alive	Alive or dead of other cause	Alive or dead due to cancer	I	T1	N0	M0	1.5	15	2006	C07.9-Parotid gland	79	8430	Malignant	Black	35-39 years	8430/3: Mucoepidermoid carcinoma	8430/3: Mucoepidermoid carcinoma	Blank(s)	I	Blank(s)	Blank(s)	Blank(s)	Blank(s)	Blank(s)	T1	N0	M0	Blank(s)
Hospital inpatient/outpatient or clinic	Positive histology	Blank(s)	Female	Married (including common law)	Right - origin of primary	Moderately differentiated; Grade II	21	1	Other (American Indian/AK Native, Asian/Pacific Islander)	3	115	0	0	1	1	0	0	0	0	1	Alive	Alive or dead of other cause	Alive or dead due to cancer	I	T1	N0	M0	1.8	18	2006	C07.9-Parotid gland	79	8430	Malignant	Asian or Pacific Islander	20-24 years	8430/3: Mucoepidermoid carcinoma	8430/3: Mucoepidermoid carcinoma	Blank(s)	I	Blank(s)	Blank(s)	Blank(s)	Blank(s)	Blank(s)	T1	N0	M0	Blank(s)
Hospital inpatient/outpatient or clinic	Positive histology	Blank(s)	Male	Married (including common law)	Right - origin of primary	Well differentiated; Grade I	64	4	Other (American Indian/AK Native, Asian/Pacific Islander)	3	105	0	0	1	1	0	0	0	0	1	Alive	Alive or dead of other cause	Alive or dead due to cancer	I	T1	N0	M0	1.2	12	2006	C07.9-Parotid gland	79	8430	Malignant	Asian or Pacific Islander	60-64 years	8430/3: Mucoepidermoid carcinoma	8430/3: Mucoepidermoid carcinoma	Blank(s)	I	Blank(s)	Blank(s)	Blank(s)	Blank(s)	Blank(s)	T1	N0	M0	Blank(s)
Hospital inpatient/outpatient or clinic	Positive histology	Blank(s)	Female	Married (including common law)	Right - origin of primary	Well differentiated; Grade I	49	2	White	1	118	0	0	1	1	0	0	0	0	1	Alive	Alive or dead of other cause	Alive or dead due to cancer	I	T1	N0	M0	2	20	2006	C07.9-Parotid gland	79	8430	Malignant	White	45-49 years	8430/3: Mucoepidermoid carcinoma	8430/3: Mucoepidermoid carcinoma	Blank(s)	I	Blank(s)	Blank(s)	Blank(s)	Blank(s)	Blank(s)	T1	N0	M0	Blank(s)
Hospital inpatient/outpatient or clinic	Positive histology	Blank(s)	Female	Married (including common law)	Right - origin of primary	Moderately differentiated; Grade II	41	2	White	1	119	0	0	1	1	0	0	1	0	1	Alive	Alive or dead of other cause	Alive or dead due to cancer	I	T1	N0	M0	1.2	12	2006	C07.9-Parotid gland	79	8430	Malignant	White	40-44 years	8430/3: Mucoepidermoid carcinoma	8430/3: Mucoepidermoid carcinoma	Blank(s)	I	Blank(s)	Blank(s)	Blank(s)	Blank(s)	Blank(s)	T1	N0	M0	Blank(s)
Hospital inpatient/outpatient or clinic	Positive histology	Blank(s)	Male	Married (including common law)	Left - origin of primary	Poorly differentiated; Grade III	70	5	White	1	7	1	1	3	3	0	0	0	0	0	Dead	Dead (attributable to this cancer dx)	Alive or dead due to cancer	III	T3	N0	M0	3.4	34	2006	C07.9-Parotid gland	79	8430	Malignant	White	70-74 years	8430/3: Mucoepidermoid carcinoma	8430/3: Mucoepidermoid carcinoma	Blank(s)	III	Blank(s)	Blank(s)	Blank(s)	Blank(s)	Blank(s)	T3	N0	M0	Blank(s)
Hospital inpatient/outpatient or clinic	Positive histology	Blank(s)	Male	Single (never married)	Right - origin of primary	Moderately differentiated; Grade II	24	1	White	1	113	0	0	3	3	0	0	0	0	1	Alive	Alive or dead of other cause	Alive or dead due to cancer	III	T3	N0	M0	4.5	45	2006	C07.9-Parotid gland	79	8430	Malignant	White	20-24 years	8430/3: Mucoepidermoid carcinoma	8430/3: Mucoepidermoid carcinoma	Blank(s)	III	Blank(s)	Blank(s)	Blank(s)	Blank(s)	Blank(s)	T3	N0	M0	Blank(s)
Hospital inpatient/outpatient or clinic	Positive histology	Blank(s)	Female	Divorced	Left - origin of primary	Moderately differentiated; Grade II	69	4	White	1	106	0	0	2	2	0	0	0	0	1	Alive	Alive or dead of other cause	Alive or dead due to cancer	II	T2	N0	M0	2.5	25	2006	C07.9-Parotid gland	79	8430	Malignant	White	65-69 years	8430/3: Mucoepidermoid carcinoma	8430/3: Mucoepidermoid carcinoma	Blank(s)	II	Blank(s)	Blank(s)	Blank(s)	Blank(s)	Blank(s)	T2	N0	M0	Blank(s)
Hospital inpatient/outpatient or clinic	Positive histology	Blank(s)	Female	Married (including common law)	Right - origin of primary	Moderately differentiated; Grade II	47	2	White	1	88	0	0	3	3	0	0	1	0	1	Alive	Alive or dead of other cause	Alive or dead due to cancer	III	T3	N0	M0	7	70	2006	C07.9-Parotid gland	79	8430	Malignant	White	45-49 years	8430/3: Mucoepidermoid carcinoma	8430/3: Mucoepidermoid carcinoma	Blank(s)	III	Blank(s)	Blank(s)	Blank(s)	Blank(s)	Blank(s)	T3	N0	M0	Blank(s)
Hospital inpatient/outpatient or clinic	Positive histology	Blank(s)	Female	Married (including common law)	Left - origin of primary	Moderately differentiated; Grade II	63	4	White	1	110	0	0	2	2	0	0	1	0	1	Alive	Alive or dead of other cause	Alive or dead due to cancer	II	T2	N0	M0	2.6	26	2006	C07.9-Parotid gland	79	8430	Malignant	White	60-64 years	8430/3: Mucoepidermoid carcinoma	8430/3: Mucoepidermoid carcinoma	Blank(s)	II	Blank(s)	Blank(s)	Blank(s)	Blank(s)	Blank(s)	T2	N0	M0	Blank(s)
Hospital inpatient/outpatient or clinic	Positive histology	Blank(s)	Female	Single (never married)	Left - origin of primary	Moderately differentiated; Grade II	24	1	White	1	103	0	0	1	1	0	0	0	0	1	Alive	Alive or dead of other cause	Alive or dead due to cancer	I	T1	N0	M0	1.3	13	2006	C07.9-Parotid gland	79	8430	Malignant	White	20-24 years	8430/3: Mucoepidermoid carcinoma	8430/3: Mucoepidermoid carcinoma	Blank(s)	I	Blank(s)	Blank(s)	Blank(s)	Blank(s)	Blank(s)	T1	N0	M0	Blank(s)
Hospital inpatient/outpatient or clinic	Positive histology	Blank(s)	Female	Single (never married)	Right - origin of primary	Undifferentiated; anaplastic; Grade IV	51	3	White	1	112	0	0	4.1	4.1	0	0	1	0	1	Alive	Alive or dead of other cause	Alive or dead due to cancer	IVA	T4a	N0	M0	4.5	45	2006	C07.9-Parotid gland	79	8430	Malignant	White	50-54 years	8430/3: Mucoepidermoid carcinoma	8430/3: Mucoepidermoid carcinoma	Blank(s)	IVA	Blank(s)	Blank(s)	Blank(s)	Blank(s)	Blank(s)	T4a	N0	M0	Blank(s)
Hospital inpatient/outpatient or clinic	Positive histology	Blank(s)	Male	Married (including common law)	Left - origin of primary	Undifferentiated; anaplastic; Grade IV	85	5	White	1	7	1	1	2	2	0	0	0	1	1	Dead	Dead (attributable to this cancer dx)	Alive or dead due to cancer	II	T2	N0	M0	4	40	2006	C07.9-Parotid gland	79	8430	Malignant	White	85+ years	8430/3: Mucoepidermoid carcinoma	8430/3: Mucoepidermoid carcinoma	Blank(s)	II	Blank(s)	Blank(s)	Blank(s)	Blank(s)	Blank(s)	T2	N0	M0	Blank(s)
Hospital inpatient/outpatient or clinic	Positive histology	Blank(s)	Male	Married (including common law)	Right - origin of primary	Moderately differentiated; Grade II	64	4	White	1	119	0	0	2	2	0	0	0	0	1	Alive	Alive or dead of other cause	Alive or dead due to cancer	II	T2	N0	M0	2.5	25	2006	C07.9-Parotid gland	79	8430	Malignant	White	60-64 years	8430/3: Mucoepidermoid carcinoma	8430/3: Mucoepidermoid carcinoma	Blank(s)	II	Blank(s)	Blank(s)	Blank(s)	Blank(s)	Blank(s)	T2	N0	M0	Blank(s)
Hospital inpatient/outpatient or clinic	Positive histology	Blank(s)	Female	Married (including common law)	Left - origin of primary	Moderately differentiated; Grade II	35	1	White	1	104	0	0	4.1	4.1	0	0	1	0	1	Alive	Alive or dead of other cause	Alive or dead due to cancer	IVA	T4a	N0	M0	4	40	2006	C07.9-Parotid gland	79	8430	Malignant	White	35-39 years	8430/3: Mucoepidermoid carcinoma	8430/3: Mucoepidermoid carcinoma	Blank(s)	IVA	Blank(s)	Blank(s)	Blank(s)	Blank(s)	Blank(s)	T4a	N0	M0	Blank(s)
Hospital inpatient/outpatient or clinic	Positive histology	Blank(s)	Male	Single (never married)	Right - origin of primary	Undifferentiated; anaplastic; Grade IV	68	4	White	1	91	0	0	1	1	0	0	1	0	1	Alive	Alive or dead of other cause	Alive or dead due to cancer	I	T1	N0	M0	1.3	13	2006	C07.9-Parotid gland	79	8430	Malignant	White	65-69 years	8430/3: Mucoepidermoid carcinoma	8430/3: Mucoepidermoid carcinoma	Blank(s)	I	Blank(s)	Blank(s)	Blank(s)	Blank(s)	Blank(s)	T1	N0	M0	Blank(s)
Hospital inpatient/outpatient or clinic	Positive histology	Blank(s)	Female	Divorced	Right - origin of primary	Moderately differentiated; Grade II	59	3	White	1	111	0	0	2	2	0	0	0	0	1	Alive	Alive or dead of other cause	Alive or dead due to cancer	II	T2	N0	M0	2.6	26	2006	C07.9-Parotid gland	79	8430	Malignant	White	55-59 years	8430/3: Mucoepidermoid carcinoma	8430/3: Mucoepidermoid carcinoma	Blank(s)	II	Blank(s)	Blank(s)	Blank(s)	Blank(s)	Blank(s)	T2	N0	M0	Blank(s)
Hospital inpatient/outpatient or clinic	Positive histology	Blank(s)	Male	Married (including common law)	Right - origin of primary	Moderately differentiated; Grade II	28	1	White	1	99	0	0	3	3	0	0	0	0	1	Alive	Alive or dead of other cause	Alive or dead due to cancer	III	T3	N0	M0	4.5	45	2006	C07.9-Parotid gland	79	8430	Malignant	White	25-29 years	8430/3: Mucoepidermoid carcinoma	8430/3: Mucoepidermoid carcinoma	Blank(s)	III	Blank(s)	Blank(s)	Blank(s)	Blank(s)	Blank(s)	T3	N0	M0	Blank(s)
Hospital inpatient/outpatient or clinic	Positive histology	Blank(s)	Female	Married (including common law)	Right - origin of primary	Moderately differentiated; Grade II	78	5	White	1	102	0	0	1	1	0	0	0	0	1	Alive	Alive or dead of other cause	Alive or dead due to cancer	I	T1	N0	M0	1.5	15	2006	C07.9-Parotid gland	79	8430	Malignant	White	75-79 years	8430/3: Mucoepidermoid carcinoma	8430/3: Mucoepidermoid carcinoma	Blank(s)	I	Blank(s)	Blank(s)	Blank(s)	Blank(s)	Blank(s)	T1	N0	M0	Blank(s)
Hospital inpatient/outpatient or clinic	Positive histology	Blank(s)	Male	Married (including common law)	Left - origin of primary	Poorly differentiated; Grade III	50	3	Other (American Indian/AK Native, Asian/Pacific Islander)	3	53	0	0	4.1	4.1	2.2	0	1	0	1	Alive	Alive or dead of other cause	Alive or dead due to cancer	IVA	T4a	N2b	M0	3	30	2006	C07.9-Parotid gland	79	8430	Malignant	Asian or Pacific Islander	50-54 years	8430/3: Mucoepidermoid carcinoma	8430/3: Mucoepidermoid carcinoma	Blank(s)	IVA	Blank(s)	Blank(s)	Blank(s)	Blank(s)	Blank(s)	T4a	N2b	M0	Blank(s)
Hospital inpatient/outpatient or clinic	Positive histology	Blank(s)	Female	Single (never married)	Left - origin of primary	Moderately differentiated; Grade II	22	1	White	1	111	0	0	2	2	0	0	0	0	1	Alive	Alive or dead of other cause	Alive or dead due to cancer	II	T2	N0	M0	4	40	2006	C07.9-Parotid gland	79	8430	Malignant	White	20-24 years	8430/3: Mucoepidermoid carcinoma	8430/3: Mucoepidermoid carcinoma	Blank(s)	II	Blank(s)	Blank(s)	Blank(s)	Blank(s)	Blank(s)	T2	N0	M0	Blank(s)
Hospital inpatient/outpatient or clinic	Positive histology	Blank(s)	Male	Separated	Left - origin of primary	Moderately differentiated; Grade II	76	5	White	1	34	1	1	4.1	4.1	2.2	0	1	0	1	Dead	Dead (attributable to this cancer dx)	Alive or dead due to cancer	IVA	T4a	N2b	M0	2.4	24	2006	C07.9-Parotid gland	79	8430	Malignant	White	75-79 years	8430/3: Mucoepidermoid carcinoma	8430/3: Mucoepidermoid carcinoma	Blank(s)	IVA	Blank(s)	Blank(s)	Blank(s)	Blank(s)	Blank(s)	T4a	N2b	M0	Blank(s)
Hospital inpatient/outpatient or clinic	Positive histology	Blank(s)	Female	Married (including common law)	Right - origin of primary	Well differentiated; Grade I	76	5	White	1	108	0	0	1	1	0	0	0	0	1	Alive	Alive or dead of other cause	Alive or dead due to cancer	I	T1	N0	M0	1	10	2006	C07.9-Parotid gland	79	8430	Malignant	White	75-79 years	8430/3: Mucoepidermoid carcinoma	8430/3: Mucoepidermoid carcinoma	Blank(s)	I	Blank(s)	Blank(s)	Blank(s)	Blank(s)	Blank(s)	T1	N0	M0	Blank(s)
Hospital inpatient/outpatient or clinic	Positive histology	Blank(s)	Male	Single (never married)	Left - origin of primary	Moderately differentiated; Grade II	50	3	White	1	97	0	0	2	2	0	0	0	0	1	Alive	Alive or dead of other cause	Alive or dead due to cancer	II	T2	N0	M0	2.2	22	2006	C07.9-Parotid gland	79	8430	Malignant	White	50-54 years	8430/3: Mucoepidermoid carcinoma	8430/3: Mucoepidermoid carcinoma	Blank(s)	II	Blank(s)	Blank(s)	Blank(s)	Blank(s)	Blank(s)	T2	N0	M0	Blank(s)
Hospital inpatient/outpatient or clinic	Positive histology	Blank(s)	Female	Single (never married)	Left - origin of primary	Undifferentiated; anaplastic; Grade IV	43	2	White	1	105	0	0	2	2	0	0	1	0	1	Alive	Alive or dead of other cause	Alive or dead due to cancer	II	T2	N0	M0	4	40	2006	C07.9-Parotid gland	79	8430	Malignant	White	40-44 years	8430/3: Mucoepidermoid carcinoma	8430/3: Mucoepidermoid carcinoma	Blank(s)	II	Blank(s)	Blank(s)	Blank(s)	Blank(s)	Blank(s)	T2	N0	M0	Blank(s)
Hospital inpatient/outpatient or clinic	Positive histology	Blank(s)	Male	Married (including common law)	Right - origin of primary	Moderately differentiated; Grade II	62	4	Other (American Indian/AK Native, Asian/Pacific Islander)	3	18	1	1	4.2	4.1	3	0	1	1	1	Dead	Dead (attributable to this cancer dx)	Alive or dead due to cancer	IVB	T4a	N3	M0	unknown	999	2006	C07.9-Parotid gland	79	8430	Malignant	Asian or Pacific Islander	60-64 years	8430/3: Mucoepidermoid carcinoma	8430/3: Mucoepidermoid carcinoma	Blank(s)	IVB	Blank(s)	Blank(s)	Blank(s)	Blank(s)	Blank(s)	T4a	N3	M0	Blank(s)
Hospital inpatient/outpatient or clinic	Positive histology	Blank(s)	Female	Single (never married)	Left - origin of primary	Moderately differentiated; Grade II	13	1	White	1	118	0	0	2	2	0	0	1	0	1	Alive	Alive or dead of other cause	Alive or dead due to cancer	II	T2	N0	M0	2.1	21	2006	C07.9-Parotid gland	79	8430	Malignant	White	10-14 years	8430/3: Mucoepidermoid carcinoma	8430/3: Mucoepidermoid carcinoma	Blank(s)	II	Blank(s)	Blank(s)	Blank(s)	Blank(s)	Blank(s)	T2	N0	M0	Blank(s)
Hospital inpatient/outpatient or clinic	Positive histology	Blank(s)	Male	Widowed	Right - origin of primary	Undifferentiated; anaplastic; Grade IV	85	5	White	1	21	1	0	2	2	0	0	1	0	1	Dead	Alive or dead of other cause	Dead (attributable to causes other than this cancer dx)	II	T2	N0	M0	3	30	2006	C07.9-Parotid gland	79	8430	Malignant	White	85+ years	8430/3: Mucoepidermoid carcinoma	8430/3: Mucoepidermoid carcinoma	Blank(s)	II	Blank(s)	Blank(s)	Blank(s)	Blank(s)	Blank(s)	T2	N0	M0	Blank(s)
Hospital inpatient/outpatient or clinic	Positive histology	Blank(s)	Female	Single (never married)	Right - origin of primary	Moderately differentiated; Grade II	48	2	White	1	107	0	0	1	1	0	0	1	0	1	Alive	Alive or dead of other cause	Alive or dead due to cancer	I	T1	N0	M0	<1	991	2006	C07.9-Parotid gland	79	8430	Malignant	White	45-49 years	8430/3: Mucoepidermoid carcinoma	8430/3: Mucoepidermoid carcinoma	Blank(s)	I	Blank(s)	Blank(s)	Blank(s)	Blank(s)	Blank(s)	T1	N0	M0	Blank(s)
Hospital inpatient/outpatient or clinic	Positive histology	Blank(s)	Male	Unknown	Right - origin of primary	Moderately differentiated; Grade II	80	5	Black	2	115	0	0	4.1	4.1	0	0	0	0	1	Alive	Alive or dead of other cause	Alive or dead due to cancer	IVA	T4a	N0	M0	8.2	82	2006	C07.9-Parotid gland	79	8430	Malignant	Black	80-84 years	8430/3: Mucoepidermoid carcinoma	8430/3: Mucoepidermoid carcinoma	Blank(s)	IVA	Blank(s)	Blank(s)	Blank(s)	Blank(s)	Blank(s)	T4a	N0	M0	Blank(s)
Hospital inpatient/outpatient or clinic	Positive histology	Blank(s)	Female	Single (never married)	Left - origin of primary	Moderately differentiated; Grade II	19	1	White	1	118	0	0	4.1	3	2.2	0	1	0	1	Alive	Alive or dead of other cause	Alive or dead due to cancer	IVA	T3	N2b	M0	2	20	2006	C07.9-Parotid gland	79	8430	Malignant	White	15-19 years	8430/3: Mucoepidermoid carcinoma	8430/3: Mucoepidermoid carcinoma	Blank(s)	IVA	Blank(s)	Blank(s)	Blank(s)	Blank(s)	Blank(s)	T3	N2b	M0	Blank(s)
Hospital inpatient/outpatient or clinic	Positive histology	Blank(s)	Female	Married (including common law)	Left - origin of primary	Moderately differentiated; Grade II	33	1	White	1	94	1	0	2	2	0	0	1	0	1	Dead	Alive or dead of other cause	Dead (attributable to causes other than this cancer dx)	II	T2	N0	M0	2.5	25	2006	C07.9-Parotid gland	79	8430	Malignant	White	30-34 years	8430/3: Mucoepidermoid carcinoma	8430/3: Mucoepidermoid carcinoma	Blank(s)	II	Blank(s)	Blank(s)	Blank(s)	Blank(s)	Blank(s)	T2	N0	M0	Blank(s)
Hospital inpatient/outpatient or clinic	Positive histology	Blank(s)	Female	Single (never married)	Right - origin of primary	Moderately differentiated; Grade II	12	1	White	1	112	0	0	2	2	0	0	0	0	1	Alive	Alive or dead of other cause	Alive or dead due to cancer	II	T2	N0	M0	3	30	2006	C07.9-Parotid gland	79	8430	Malignant	White	10-14 years	8430/3: Mucoepidermoid carcinoma	8430/3: Mucoepidermoid carcinoma	Blank(s)	II	Blank(s)	Blank(s)	Blank(s)	Blank(s)	Blank(s)	T2	N0	M0	Blank(s)
Hospital inpatient/outpatient or clinic	Positive histology	Blank(s)	Male	Married (including common law)	Left - origin of primary	Undifferentiated; anaplastic; Grade IV	84	5	White	1	44	1	0	2	2	0	0	1	0	1	Dead	Alive or dead of other cause	Dead (attributable to causes other than this cancer dx)	II	T2	N0	M0	2.5	25	2006	C07.9-Parotid gland	79	8430	Malignant	White	80-84 years	8430/3: Mucoepidermoid carcinoma	8430/3: Mucoepidermoid carcinoma	Blank(s)	II	Blank(s)	Blank(s)	Blank(s)	Blank(s)	Blank(s)	T2	N0	M0	Blank(s)
Hospital inpatient/outpatient or clinic	Positive histology	Blank(s)	Female	Married (including common law)	Left - origin of primary	Moderately differentiated; Grade II	48	2	White	1	104	0	0	2	2	0	0	0	0	1	Alive	Alive or dead of other cause	Alive or dead due to cancer	II	T2	N0	M0	2.5	25	2006	C07.9-Parotid gland	79	8430	Malignant	White	45-49 years	8430/3: Mucoepidermoid carcinoma	8430/3: Mucoepidermoid carcinoma	Blank(s)	II	Blank(s)	Blank(s)	Blank(s)	Blank(s)	Blank(s)	T2	N0	M0	Blank(s)
Hospital inpatient/outpatient or clinic	Positive histology	Blank(s)	Female	Married (including common law)	Right - origin of primary	Moderately differentiated; Grade II	36	1	Other (American Indian/AK Native, Asian/Pacific Islander)	3	113	0	0	1	1	0	0	1	0	1	Alive	Alive or dead of other cause	Alive or dead due to cancer	I	T1	N0	M0	2	20	2006	C07.9-Parotid gland	79	8430	Malignant	Asian or Pacific Islander	35-39 years	8430/3: Mucoepidermoid carcinoma	8430/3: Mucoepidermoid carcinoma	Blank(s)	I	Blank(s)	Blank(s)	Blank(s)	Blank(s)	Blank(s)	T1	N0	M0	Blank(s)
Radiation treatment or medical oncology center (2006+)	Positive histology	Blank(s)	Male	Married (including common law)	Left - origin of primary	Moderately differentiated; Grade II	90	5	White	1	5	1	0	1	1	0	0	1	0	1	Dead	Alive or dead of other cause	Dead (attributable to causes other than this cancer dx)	I	T1	N0	M0	1.4	14	2006	C07.9-Parotid gland	79	8430	Malignant	White	85+ years	8430/3: Mucoepidermoid carcinoma	8430/3: Mucoepidermoid carcinoma	Blank(s)	I	Blank(s)	Blank(s)	Blank(s)	Blank(s)	Blank(s)	T1	N0	M0	Blank(s)
Hospital inpatient/outpatient or clinic	Positive histology	Blank(s)	Male	Married (including common law)	Right - origin of primary	Undifferentiated; anaplastic; Grade IV	32	1	White	1	109	0	0	4.2	4.2	0	0	1	0	1	Alive	Alive or dead of other cause	Alive or dead due to cancer	IVB	T4b	N0	M0	2	20	2006	C07.9-Parotid gland	79	8430	Malignant	White	30-34 years	8430/3: Mucoepidermoid carcinoma	8430/3: Mucoepidermoid carcinoma	Blank(s)	IVB	Blank(s)	Blank(s)	Blank(s)	Blank(s)	Blank(s)	T4b	N0	M0	Blank(s)
Hospital inpatient/outpatient or clinic	Positive histology	Blank(s)	Male	Single (never married)	Right - origin of primary	Moderately differentiated; Grade II	16	1	White	1	109	0	0	2	2	0	0	0	0	1	Alive	Alive or dead of other cause	Alive or dead due to cancer	II	T2	N0	M0	3	30	2006	C07.9-Parotid gland	79	8430	Malignant	White	15-19 years	8430/3: Mucoepidermoid carcinoma	8430/3: Mucoepidermoid carcinoma	Blank(s)	II	Blank(s)	Blank(s)	Blank(s)	Blank(s)	Blank(s)	T2	N0	M0	Blank(s)
Hospital inpatient/outpatient or clinic	Positive histology	Blank(s)	Female	Married (including common law)	Left - origin of primary	Well differentiated; Grade I	47	2	Other (American Indian/AK Native, Asian/Pacific Islander)	3	111	0	0	2	2	0	0	0	0	1	Alive	Alive or dead of other cause	Alive or dead due to cancer	II	T2	N0	M0	2.5	25	2006	C07.9-Parotid gland	79	8430	Malignant	Asian or Pacific Islander	45-49 years	8430/3: Mucoepidermoid carcinoma	8430/3: Mucoepidermoid carcinoma	Blank(s)	II	Blank(s)	Blank(s)	Blank(s)	Blank(s)	Blank(s)	T2	N0	M0	Blank(s)
Hospital inpatient/outpatient or clinic	Positive exfoliative cytology, no positive histology	Blank(s)	Male	Single (never married)	Right - origin of primary	Poorly differentiated; Grade III	66	4	White	1	65	1	1	3	3	1	0	0	0	1	Dead	Dead (attributable to this cancer dx)	Alive or dead due to cancer	III	T3	N1	M0	2.6	26	2006	C07.9-Parotid gland	79	8430	Malignant	White	65-69 years	8430/3: Mucoepidermoid carcinoma	8430/3: Mucoepidermoid carcinoma	Blank(s)	III	Blank(s)	Blank(s)	Blank(s)	Blank(s)	Blank(s)	T3	N1	M0	Blank(s)
Hospital inpatient/outpatient or clinic	Positive histology	Blank(s)	Female	Married (including common law)	Right - origin of primary	Moderately differentiated; Grade II	42	2	White	1	111	0	0	1	1	0	0	0	0	1	Alive	Alive or dead of other cause	Alive or dead due to cancer	I	T1	N0	M0	1.5	15	2006	C07.9-Parotid gland	79	8430	Malignant	White	40-44 years	8430/3: Mucoepidermoid carcinoma	8430/3: Mucoepidermoid carcinoma	Blank(s)	I	Blank(s)	Blank(s)	Blank(s)	Blank(s)	Blank(s)	T1	N0	M0	Blank(s)
Hospital inpatient/outpatient or clinic	Positive histology	Blank(s)	Male	Married (including common law)	Right - origin of primary	Undifferentiated; anaplastic; Grade IV	84	5	White	1	20	1	1	3	3	0	0	1	0	1	Dead	Dead (attributable to this cancer dx)	Alive or dead due to cancer	III	T3	N0	M0	4.5	45	2006	C07.9-Parotid gland	79	8430	Malignant	White	80-84 years	8430/3: Mucoepidermoid carcinoma	8430/3: Mucoepidermoid carcinoma	Blank(s)	III	Blank(s)	Blank(s)	Blank(s)	Blank(s)	Blank(s)	T3	N0	M0	Blank(s)
Hospital inpatient/outpatient or clinic	Positive histology	Blank(s)	Male	Married (including common law)	Left - origin of primary	Undifferentiated; anaplastic; Grade IV	66	4	White	1	86	1	0	3	3	0	0	1	0	1	Dead	Alive or dead of other cause	Dead (attributable to causes other than this cancer dx)	III	T3	N0	M0	2.5	25	2006	C07.9-Parotid gland	79	8430	Malignant	White	65-69 years	8430/3: Mucoepidermoid carcinoma	8430/3: Mucoepidermoid carcinoma	Blank(s)	III	Blank(s)	Blank(s)	Blank(s)	Blank(s)	Blank(s)	T3	N0	M0	Blank(s)
Hospital inpatient/outpatient or clinic	Positive histology	Blank(s)	Male	Married (including common law)	Right - origin of primary	Moderately differentiated; Grade II	38	1	White	1	110	0	0	2	2	0	0	0	0	1	Alive	Alive or dead of other cause	Alive or dead due to cancer	II	T2	N0	M0	2.5	25	2006	C07.9-Parotid gland	79	8430	Malignant	White	35-39 years	8430/3: Mucoepidermoid carcinoma	8430/3: Mucoepidermoid carcinoma	Blank(s)	II	Blank(s)	Blank(s)	Blank(s)	Blank(s)	Blank(s)	T2	N0	M0	Blank(s)
Hospital inpatient/outpatient or clinic	Positive exfoliative cytology, no positive histology	Blank(s)	Male	Unknown	Left - origin of primary	Undifferentiated; anaplastic; Grade IV	88	5	White	1	13	1	1	4.2	4.2	2.2	0	1	0	0	Dead	Dead (attributable to this cancer dx)	Alive or dead due to cancer	IVB	T4b	N2b	M0	unknown	999	2006	C07.9-Parotid gland	79	8430	Malignant	White	85+ years	8430/3: Mucoepidermoid carcinoma	8430/3: Mucoepidermoid carcinoma	Blank(s)	IVB	Blank(s)	Blank(s)	Blank(s)	Blank(s)	Blank(s)	T4b	N2b	M0	Blank(s)
Hospital inpatient/outpatient or clinic	Positive histology	Blank(s)	Female	Married (including common law)	Left - origin of primary	Moderately differentiated; Grade II	53	3	White	1	76	0	0	1	1	0	0	1	0	1	Alive	Alive or dead of other cause	Alive or dead due to cancer	I	T1	N0	M0	1.3	13	2006	C07.9-Parotid gland	79	8430	Malignant	White	50-54 years	8430/3: Mucoepidermoid carcinoma	8430/3: Mucoepidermoid carcinoma	Blank(s)	I	Blank(s)	Blank(s)	Blank(s)	Blank(s)	Blank(s)	T1	N0	M0	Blank(s)
Hospital inpatient/outpatient or clinic	Positive histology	Blank(s)	Male	Married (including common law)	Left - origin of primary	Poorly differentiated; Grade III	82	5	White	1	36	1	1	3	3	1	0	1	0	1	Dead	Dead (attributable to this cancer dx)	Alive or dead due to cancer	III	T3	N1	M0	3	30	2006	C07.9-Parotid gland	79	8430	Malignant	White	80-84 years	8430/3: Mucoepidermoid carcinoma	8430/3: Mucoepidermoid carcinoma	Blank(s)	III	Blank(s)	Blank(s)	Blank(s)	Blank(s)	Blank(s)	T3	N1	M0	Blank(s)
Hospital inpatient/outpatient or clinic	Positive histology	Blank(s)	Female	Single (never married)	Right - origin of primary	Poorly differentiated; Grade III	23	1	White	1	114	0	0	2	2	0	0	1	0	1	Alive	Alive or dead of other cause	Alive or dead due to cancer	II	T2	N0	M0	2.5	25	2006	C07.9-Parotid gland	79	8430	Malignant	White	20-24 years	8430/3: Mucoepidermoid carcinoma	8430/3: Mucoepidermoid carcinoma	Blank(s)	II	Blank(s)	Blank(s)	Blank(s)	Blank(s)	Blank(s)	T2	N0	M0	Blank(s)
Hospital inpatient/outpatient or clinic	Positive histology	Blank(s)	Male	Married (including common law)	Right - origin of primary	Well differentiated; Grade I	36	1	Other (American Indian/AK Native, Asian/Pacific Islander)	3	30	0	0	1	1	0	0	0	0	1	Alive	Alive or dead of other cause	Alive or dead due to cancer	I	T1	N0	M0	1.1	11	2006	C07.9-Parotid gland	79	8430	Malignant	Asian or Pacific Islander	35-39 years	8430/3: Mucoepidermoid carcinoma	8430/3: Mucoepidermoid carcinoma	Blank(s)	I	Blank(s)	Blank(s)	Blank(s)	Blank(s)	Blank(s)	T1	N0	M0	Blank(s)
Hospital inpatient/outpatient or clinic	Positive histology	Blank(s)	Female	Married (including common law)	Right - origin of primary	Well differentiated; Grade I	42	2	White	1	109	0	0	1	1	0	0	1	0	1	Alive	Alive or dead of other cause	Alive or dead due to cancer	I	T1	N0	M0	1.4	14	2006	C07.9-Parotid gland	79	8430	Malignant	White	40-44 years	8430/3: Mucoepidermoid carcinoma	8430/3: Mucoepidermoid carcinoma	Blank(s)	I	Blank(s)	Blank(s)	Blank(s)	Blank(s)	Blank(s)	T1	N0	M0	Blank(s)
Hospital inpatient/outpatient or clinic	Positive histology	Blank(s)	Female	Married (including common law)	Right - origin of primary	Poorly differentiated; Grade III	54	3	White	1	109	0	0	1	1	0	0	1	0	1	Alive	Alive or dead of other cause	Alive or dead due to cancer	I	T1	N0	M0	1.2	12	2006	C07.9-Parotid gland	79	8430	Malignant	White	50-54 years	8430/3: Mucoepidermoid carcinoma	8430/3: Mucoepidermoid carcinoma	Blank(s)	I	Blank(s)	Blank(s)	Blank(s)	Blank(s)	Blank(s)	T1	N0	M0	Blank(s)
Hospital inpatient/outpatient or clinic	Positive histology	Blank(s)	Male	Single (never married)	Left - origin of primary	Poorly differentiated; Grade III	49	2	White	1	63	1	0	4.1	3	2.2	0	1	1	1	Dead	Alive or dead of other cause	Dead (attributable to causes other than this cancer dx)	IVA	T3	N2b	M0	8	80	2006	C07.9-Parotid gland	79	8430	Malignant	White	45-49 years	8430/3: Mucoepidermoid carcinoma	8430/3: Mucoepidermoid carcinoma	Blank(s)	IVA	Blank(s)	Blank(s)	Blank(s)	Blank(s)	Blank(s)	T3	N2b	M0	Blank(s)
Hospital inpatient/outpatient or clinic	Positive histology	Blank(s)	Male	Married (including common law)	Right - origin of primary	Moderately differentiated; Grade II	30	1	White	1	110	0	0	3	3	0	0	1	0	1	Alive	Alive or dead of other cause	Alive or dead due to cancer	III	T3	N0	M0	1.2	12	2006	C07.9-Parotid gland	79	8430	Malignant	White	30-34 years	8430/3: Mucoepidermoid carcinoma	8430/3: Mucoepidermoid carcinoma	Blank(s)	III	Blank(s)	Blank(s)	Blank(s)	Blank(s)	Blank(s)	T3	N0	M0	Blank(s)
Hospital inpatient/outpatient or clinic	Positive histology	Blank(s)	Female	Married (including common law)	Right - origin of primary	Poorly differentiated; Grade III	63	4	White	1	18	1	1	4.2	4.2	2.2	0	1	1	1	Dead	Dead (attributable to this cancer dx)	Alive or dead due to cancer	IVB	T4b	N2b	M0	3.5	35	2006	C07.9-Parotid gland	79	8430	Malignant	White	60-64 years	8430/3: Mucoepidermoid carcinoma	8430/3: Mucoepidermoid carcinoma	Blank(s)	IVB	Blank(s)	Blank(s)	Blank(s)	Blank(s)	Blank(s)	T4b	N2b	M0	Blank(s)
Hospital inpatient/outpatient or clinic	Positive histology	Blank(s)	Female	Unknown	Right - origin of primary	Moderately differentiated; Grade II	58	3	White	1	115	0	0	1	1	0	0	0	0	1	Alive	Alive or dead of other cause	Alive or dead due to cancer	I	T1	N0	M0	1~2	992	2006	C07.9-Parotid gland	79	8430	Malignant	White	55-59 years	8430/3: Mucoepidermoid carcinoma	8430/3: Mucoepidermoid carcinoma	Blank(s)	I	Blank(s)	Blank(s)	Blank(s)	Blank(s)	Blank(s)	T1	N0	M0	Blank(s)
Hospital inpatient/outpatient or clinic	Positive histology	Blank(s)	Female	Married (including common law)	Right - origin of primary	Well differentiated; Grade I	47	2	Other (American Indian/AK Native, Asian/Pacific Islander)	3	117	0	0	1	1	0	0	0	0	1	Alive	Alive or dead of other cause	Alive or dead due to cancer	I	T1	N0	M0	1.7	17	2006	C07.9-Parotid gland	79	8430	Malignant	Asian or Pacific Islander	45-49 years	8430/3: Mucoepidermoid carcinoma	8430/3: Mucoepidermoid carcinoma	Blank(s)	I	Blank(s)	Blank(s)	Blank(s)	Blank(s)	Blank(s)	T1	N0	M0	Blank(s)
Hospital inpatient/outpatient or clinic	Positive histology	Blank(s)	Female	Married (including common law)	Left - origin of primary	Moderately differentiated; Grade II	67	4	White	1	113	0	0	1	1	0	0	1	0	1	Alive	Alive or dead of other cause	Alive or dead due to cancer	I	T1	N0	M0	1.2	12	2006	C07.9-Parotid gland	79	8430	Malignant	White	65-69 years	8430/3: Mucoepidermoid carcinoma	8430/3: Mucoepidermoid carcinoma	Blank(s)	I	Blank(s)	Blank(s)	Blank(s)	Blank(s)	Blank(s)	T1	N0	M0	Blank(s)
Hospital inpatient/outpatient or clinic	Positive histology	Blank(s)	Female	Widowed	Left - origin of primary	Moderately differentiated; Grade II	88	5	White	1	28	1	0	1	1	0	0	0	0	1	Dead	Alive or dead of other cause	Dead (attributable to causes other than this cancer dx)	I	T1	N0	M0	2	20	2006	C07.9-Parotid gland	79	8430	Malignant	White	85+ years	8430/3: Mucoepidermoid carcinoma	8430/3: Mucoepidermoid carcinoma	Blank(s)	I	Blank(s)	Blank(s)	Blank(s)	Blank(s)	Blank(s)	T1	N0	M0	Blank(s)
Hospital inpatient/outpatient or clinic	Positive histology	Blank(s)	Female	Single (never married)	Left - origin of primary	Moderately differentiated; Grade II	18	1	Black	2	56	1	0	3	3	0	0	0	0	1	Dead	Alive or dead of other cause	Dead (attributable to causes other than this cancer dx)	III	T3	N0	M0	5	50	2006	C07.9-Parotid gland	79	8430	Malignant	Black	15-19 years	8430/3: Mucoepidermoid carcinoma	8430/3: Mucoepidermoid carcinoma	Blank(s)	III	Blank(s)	Blank(s)	Blank(s)	Blank(s)	Blank(s)	T3	N0	M0	Blank(s)
Hospital inpatient/outpatient or clinic	Positive histology	Blank(s)	Male	Married (including common law)	Left - origin of primary	Well differentiated; Grade I	28	1	Black	2	109	0	0	2	2	0	0	1	0	1	Alive	Alive or dead of other cause	Alive or dead due to cancer	II	T2	N0	M0	4	40	2006	C07.9-Parotid gland	79	8430	Malignant	Black	25-29 years	8430/3: Mucoepidermoid carcinoma	8430/3: Mucoepidermoid carcinoma	Blank(s)	II	Blank(s)	Blank(s)	Blank(s)	Blank(s)	Blank(s)	T2	N0	M0	Blank(s)
Hospital inpatient/outpatient or clinic	Positive histology	Blank(s)	Male	Single (never married)	Left - origin of primary	Moderately differentiated; Grade II	54	3	Black	2	81	1	0	1	1	0	0	1	0	1	Dead	Alive or dead of other cause	Dead (attributable to causes other than this cancer dx)	I	T1	N0	M0	1.5	15	2006	C07.9-Parotid gland	79	8430	Malignant	Black	50-54 years	8430/3: Mucoepidermoid carcinoma	8430/3: Mucoepidermoid carcinoma	Blank(s)	I	Blank(s)	Blank(s)	Blank(s)	Blank(s)	Blank(s)	T1	N0	M0	Blank(s)
Hospital inpatient/outpatient or clinic	Positive histology	Blank(s)	Female	Single (never married)	Right - origin of primary	Moderately differentiated; Grade II	43	2	White	1	117	0	0	1	1	0	0	1	0	1	Alive	Alive or dead of other cause	Alive or dead due to cancer	I	T1	N0	M0	1.3	13	2006	C07.9-Parotid gland	79	8430	Malignant	White	40-44 years	8430/3: Mucoepidermoid carcinoma	8430/3: Mucoepidermoid carcinoma	Blank(s)	I	Blank(s)	Blank(s)	Blank(s)	Blank(s)	Blank(s)	T1	N0	M0	Blank(s)
Hospital inpatient/outpatient or clinic	Positive histology	Blank(s)	Female	Married (including common law)	Left - origin of primary	Moderately differentiated; Grade II	76	5	White	1	118	0	0	1	1	0	0	0	0	1	Alive	Alive or dead of other cause	Alive or dead due to cancer	I	T1	N0	M0	0.9	9	2006	C07.9-Parotid gland	79	8430	Malignant	White	75-79 years	8430/3: Mucoepidermoid carcinoma	8430/3: Mucoepidermoid carcinoma	Blank(s)	I	Blank(s)	Blank(s)	Blank(s)	Blank(s)	Blank(s)	T1	N0	M0	Blank(s)
Hospital inpatient/outpatient or clinic	Positive histology	Blank(s)	Female	Single (never married)	Right - origin of primary	Moderately differentiated; Grade II	25	1	Other (American Indian/AK Native, Asian/Pacific Islander)	3	118	0	0	4.1	4.1	0	0	1	0	1	Alive	Alive or dead of other cause	Alive or dead due to cancer	IVA	T4a	N0	M0	2	20	2006	C07.9-Parotid gland	79	8430	Malignant	Asian or Pacific Islander	25-29 years	8430/3: Mucoepidermoid carcinoma	8430/3: Mucoepidermoid carcinoma	Blank(s)	IVA	Blank(s)	Blank(s)	Blank(s)	Blank(s)	Blank(s)	T4a	N0	M0	Blank(s)
Hospital inpatient/outpatient or clinic	Positive histology	Blank(s)	Male	Married (including common law)	Right - origin of primary	Moderately differentiated; Grade II	54	3	White	1	118	0	0	2	2	0	0	0	0	1	Alive	Alive or dead of other cause	Alive or dead due to cancer	II	T2	N0	M0	2.5	25	2006	C07.9-Parotid gland	79	8430	Malignant	White	50-54 years	8430/3: Mucoepidermoid carcinoma	8430/3: Mucoepidermoid carcinoma	Blank(s)	II	Blank(s)	Blank(s)	Blank(s)	Blank(s)	Blank(s)	T2	N0	M0	Blank(s)
Hospital inpatient/outpatient or clinic	Positive histology	Blank(s)	Female	Single (never married)	Left - origin of primary	Moderately differentiated; Grade II	9	1	Black	2	114	0	0	3	3	0	0	0	0	1	Alive	Alive or dead of other cause	Alive or dead due to cancer	III	T3	N0	M0	3	30	2006	C07.9-Parotid gland	79	8430	Malignant	Black	05-09 years	8430/3: Mucoepidermoid carcinoma	8430/3: Mucoepidermoid carcinoma	Blank(s)	III	Blank(s)	Blank(s)	Blank(s)	Blank(s)	Blank(s)	T3	N0	M0	Blank(s)
Hospital inpatient/outpatient or clinic	Positive histology	Blank(s)	Female	Divorced	Left - origin of primary	Well differentiated; Grade I	68	4	White	1	118	0	0	1	1	0	0	0	0	1	Alive	Alive or dead of other cause	Alive or dead due to cancer	I	T1	N0	M0	1.7	17	2006	C07.9-Parotid gland	79	8430	Malignant	White	65-69 years	8430/3: Mucoepidermoid carcinoma	8430/3: Mucoepidermoid carcinoma	Blank(s)	I	Blank(s)	Blank(s)	Blank(s)	Blank(s)	Blank(s)	T1	N0	M0	Blank(s)
Hospital inpatient/outpatient or clinic	Positive histology	Blank(s)	Male	Married (including common law)	Left - origin of primary	Poorly differentiated; Grade III	58	3	White	1	114	0	0	3	1	1	0	0	0	1	Alive	Alive or dead of other cause	Alive or dead due to cancer	III	T1	N1	M0	1.4	14	2006	C07.9-Parotid gland	79	8430	Malignant	White	55-59 years	8430/3: Mucoepidermoid carcinoma	8430/3: Mucoepidermoid carcinoma	Blank(s)	III	Blank(s)	Blank(s)	Blank(s)	Blank(s)	Blank(s)	T1	N1	M0	Blank(s)
Hospital inpatient/outpatient or clinic	Positive histology	Blank(s)	Male	Married (including common law)	Left - origin of primary	Well differentiated; Grade I	51	3	White	1	52	0	0	1	1	0	0	0	0	1	Alive	Alive or dead of other cause	Alive or dead due to cancer	I	T1	N0	M0	1.5	15	2006	C07.9-Parotid gland	79	8430	Malignant	White	50-54 years	8430/3: Mucoepidermoid carcinoma	8430/3: Mucoepidermoid carcinoma	Blank(s)	I	Blank(s)	Blank(s)	Blank(s)	Blank(s)	Blank(s)	T1	N0	M0	Blank(s)
Hospital inpatient/outpatient or clinic	Positive histology	Blank(s)	Male	Married (including common law)	Left - origin of primary	Moderately differentiated; Grade II	59	3	White	1	108	0	0	4.1	3	2.2	0	1	1	1	Alive	Alive or dead of other cause	Alive or dead due to cancer	IVA	T3	N2b	M0	4	40	2006	C07.9-Parotid gland	79	8430	Malignant	White	55-59 years	8430/3: Mucoepidermoid carcinoma	8430/3: Mucoepidermoid carcinoma	Blank(s)	IVA	Blank(s)	Blank(s)	Blank(s)	Blank(s)	Blank(s)	T3	N2b	M0	Blank(s)
Hospital inpatient/outpatient or clinic	Positive histology	Blank(s)	Male	Married (including common law)	Left - origin of primary	Well differentiated; Grade I	42	2	Black	2	116	0	0	2	2	0	0	0	0	1	Alive	Alive or dead of other cause	Alive or dead due to cancer	II	T2	N0	M0	3.4	34	2006	C07.9-Parotid gland	79	8430	Malignant	Black	40-44 years	8430/3: Mucoepidermoid carcinoma	8430/3: Mucoepidermoid carcinoma	Blank(s)	II	Blank(s)	Blank(s)	Blank(s)	Blank(s)	Blank(s)	T2	N0	M0	Blank(s)
Hospital inpatient/outpatient or clinic	Positive histology	Blank(s)	Female	Married (including common law)	Left - origin of primary	Well differentiated; Grade I	41	2	White	1	112	0	0	1	1	0	0	0	0	1	Alive	Alive or dead of other cause	Alive or dead due to cancer	I	T1	N0	M0	0.6	6	2006	C07.9-Parotid gland	79	8430	Malignant	White	40-44 years	8430/3: Mucoepidermoid carcinoma	8430/3: Mucoepidermoid carcinoma	Blank(s)	I	Blank(s)	Blank(s)	Blank(s)	Blank(s)	Blank(s)	T1	N0	M0	Blank(s)
Hospital inpatient/outpatient or clinic	Positive histology	Blank(s)	Male	Married (including common law)	Left - origin of primary	Well differentiated; Grade I	53	3	White	1	108	0	0	3	1	1	0	0	0	1	Alive	Alive or dead of other cause	Alive or dead due to cancer	III	T1	N1	M0	1.5	15	2006	C07.9-Parotid gland	79	8430	Malignant	White	50-54 years	8430/3: Mucoepidermoid carcinoma	8430/3: Mucoepidermoid carcinoma	Blank(s)	III	Blank(s)	Blank(s)	Blank(s)	Blank(s)	Blank(s)	T1	N1	M0	Blank(s)
Hospital inpatient/outpatient or clinic	Positive histology	Blank(s)	Male	Married (including common law)	Left - origin of primary	Well differentiated; Grade I	30	1	White	1	109	0	0	3	3	0	0	0	0	1	Alive	Alive or dead of other cause	Alive or dead due to cancer	III	T3	N0	M0	4.5	45	2006	C07.9-Parotid gland	79	8430	Malignant	White	30-34 years	8430/3: Mucoepidermoid carcinoma	8430/3: Mucoepidermoid carcinoma	Blank(s)	III	Blank(s)	Blank(s)	Blank(s)	Blank(s)	Blank(s)	T3	N0	M0	Blank(s)
Hospital inpatient/outpatient or clinic	Positive histology	Insured	Female	Single (never married)	Left - origin of primary	Well differentiated; Grade I	52	3	White	1	105	0	0	1	1	0	0	0	0	1	Alive	Alive or dead of other cause	Alive or dead due to cancer	I	T1	N0	M0	1	10	2007	C07.9-Parotid gland	79	8430	Malignant	White	50-54 years	8430/3: Mucoepidermoid carcinoma	8430/3: Mucoepidermoid carcinoma	Blank(s)	I	Blank(s)	Blank(s)	Blank(s)	Blank(s)	Blank(s)	T1	N0	M0	Blank(s)
Hospital inpatient/outpatient or clinic	Positive histology	Insured/No specifics	Male	Married (including common law)	Right - origin of primary	Poorly differentiated; Grade III	42	2	Other (American Indian/AK Native, Asian/Pacific Islander)	3	11	1	1	3	3	1	0	1	1	1	Dead	Dead (attributable to this cancer dx)	Alive or dead due to cancer	III	T3	N1	M0	5.4	54	2007	C07.9-Parotid gland	79	8430	Malignant	Asian or Pacific Islander	40-44 years	8430/3: Mucoepidermoid carcinoma	8430/3: Mucoepidermoid carcinoma	Blank(s)	III	Blank(s)	Blank(s)	Blank(s)	Blank(s)	Blank(s)	T3	N1	M0	Blank(s)
Hospital inpatient/outpatient or clinic	Positive histology	Insured	Female	Single (never married)	Right - origin of primary	Moderately differentiated; Grade II	4	1	Black	2	97	0	0	1	1	0	0	0	0	1	Alive	Alive or dead of other cause	Alive or dead due to cancer	I	T1	N0	M0	1	10	2007	C07.9-Parotid gland	79	8430	Malignant	Black	01-04 years	8430/3: Mucoepidermoid carcinoma	8430/3: Mucoepidermoid carcinoma	Blank(s)	I	Blank(s)	Blank(s)	Blank(s)	Blank(s)	Blank(s)	T1	N0	M0	Blank(s)
Hospital inpatient/outpatient or clinic	Positive histology	Insured/No specifics	Male	Widowed	Left - origin of primary	Moderately differentiated; Grade II	60	4	White	1	71	1	1	3	2	1	0	1	0	1	Dead	Dead (attributable to this cancer dx)	Alive or dead due to cancer	III	T2	N1	M0	2.8	28	2007	C07.9-Parotid gland	79	8430	Malignant	White	60-64 years	8430/3: Mucoepidermoid carcinoma	8430/3: Mucoepidermoid carcinoma	Blank(s)	III	Blank(s)	Blank(s)	Blank(s)	Blank(s)	Blank(s)	T2	N1	M0	Blank(s)
Hospital inpatient/outpatient or clinic	Positive histology	Insured/No specifics	Male	Married (including common law)	Left - origin of primary	Undifferentiated; anaplastic; Grade IV	78	5	White	1	97	0	0	2	2	0	0	1	0	1	Alive	Alive or dead of other cause	Alive or dead due to cancer	II	T2	N0	M0	4	40	2007	C07.9-Parotid gland	79	8430	Malignant	White	75-79 years	8430/3: Mucoepidermoid carcinoma	8430/3: Mucoepidermoid carcinoma	Blank(s)	II	Blank(s)	Blank(s)	Blank(s)	Blank(s)	Blank(s)	T2	N0	M0	Blank(s)
Hospital inpatient/outpatient or clinic	Positive histology	Insured/No specifics	Male	Single (never married)	Left - origin of primary	Moderately differentiated; Grade II	29	1	Black	2	102	0	0	3	2	1	0	1	0	1	Alive	Alive or dead of other cause	Alive or dead due to cancer	III	T2	N1	M0	3	30	2007	C07.9-Parotid gland	79	8430	Malignant	Black	25-29 years	8430/3: Mucoepidermoid carcinoma	8430/3: Mucoepidermoid carcinoma	Blank(s)	III	Blank(s)	Blank(s)	Blank(s)	Blank(s)	Blank(s)	T2	N1	M0	Blank(s)
Hospital inpatient/outpatient or clinic	Positive histology	Insured	Male	Single (never married)	Left - origin of primary	Moderately differentiated; Grade II	48	2	White	1	77	1	0	4.1	4.1	0	0	1	0	1	Dead	Alive or dead of other cause	Dead (attributable to causes other than this cancer dx)	IVA	T4a	N0	M0	1.5	15	2007	C07.9-Parotid gland	79	8430	Malignant	White	45-49 years	8430/3: Mucoepidermoid carcinoma	8430/3: Mucoepidermoid carcinoma	Blank(s)	IVA	Blank(s)	Blank(s)	Blank(s)	Blank(s)	Blank(s)	T4a	N0	M0	Blank(s)
Hospital inpatient/outpatient or clinic	Positive histology	Any Medicaid	Female	Single (never married)	Left - origin of primary	Poorly differentiated; Grade III	71	5	White	1	7	1	1	4.1	4.1	0	0	1	0	1	Dead	Dead (attributable to this cancer dx)	Alive or dead due to cancer	IVA	T4a	N0	M0	5	50	2007	C07.9-Parotid gland	79	8430	Malignant	White	70-74 years	8430/3: Mucoepidermoid carcinoma	8430/3: Mucoepidermoid carcinoma	Blank(s)	IVA	Blank(s)	Blank(s)	Blank(s)	Blank(s)	Blank(s)	T4a	N0	M0	Blank(s)
Hospital inpatient/outpatient or clinic	Positive histology	Insured	Female	Married (including common law)	Left - origin of primary	Moderately differentiated; Grade II	39	1	White	1	101	0	0	1	1	0	0	0	0	1	Alive	Alive or dead of other cause	Alive or dead due to cancer	I	T1	N0	M0	1.2	12	2007	C07.9-Parotid gland	79	8430	Malignant	White	35-39 years	8430/3: Mucoepidermoid carcinoma	8430/3: Mucoepidermoid carcinoma	Blank(s)	I	Blank(s)	Blank(s)	Blank(s)	Blank(s)	Blank(s)	T1	N0	M0	Blank(s)
Hospital inpatient/outpatient or clinic	Positive histology	Insured	Male	Married (including common law)	Left - origin of primary	Moderately differentiated; Grade II	45	2	White	1	106	0	0	4.1	4.1	1	0	1	0	1	Alive	Alive or dead of other cause	Alive or dead due to cancer	IVA	T4a	N1	M0	3.5	35	2007	C07.9-Parotid gland	79	8430	Malignant	White	45-49 years	8430/3: Mucoepidermoid carcinoma	8430/3: Mucoepidermoid carcinoma	Blank(s)	IVA	Blank(s)	Blank(s)	Blank(s)	Blank(s)	Blank(s)	T4a	N1	M0	Blank(s)
Hospital inpatient/outpatient or clinic	Positive histology	Insured	Female	Single (never married)	Right - origin of primary	Moderately differentiated; Grade II	36	1	Black	2	101	0	0	2	2	0	0	1	1	1	Alive	Alive or dead of other cause	Alive or dead due to cancer	II	T2	N0	M0	2.2	22	2007	C07.9-Parotid gland	79	8430	Malignant	Black	35-39 years	8430/3: Mucoepidermoid carcinoma	8430/3: Mucoepidermoid carcinoma	Blank(s)	II	Blank(s)	Blank(s)	Blank(s)	Blank(s)	Blank(s)	T2	N0	M0	Blank(s)
Hospital inpatient/outpatient or clinic	Positive histology	Insured	Female	Married (including common law)	Right - origin of primary	Moderately differentiated; Grade II	73	5	White	1	102	0	0	1	1	0	0	0	0	1	Alive	Alive or dead of other cause	Alive or dead due to cancer	I	T1	N0	M0	1.5	15	2007	C07.9-Parotid gland	79	8430	Malignant	White	70-74 years	8430/3: Mucoepidermoid carcinoma	8430/3: Mucoepidermoid carcinoma	Blank(s)	I	Blank(s)	Blank(s)	Blank(s)	Blank(s)	Blank(s)	T1	N0	M0	Blank(s)
Hospital inpatient/outpatient or clinic	Positive histology	Insured	Male	Married (including common law)	Right - origin of primary	Undifferentiated; anaplastic; Grade IV	46	2	White	1	107	0	0	3	3	0	0	1	0	1	Alive	Alive or dead of other cause	Alive or dead due to cancer	III	T3	N0	M0	1.5	15	2007	C07.9-Parotid gland	79	8430	Malignant	White	45-49 years	8430/3: Mucoepidermoid carcinoma	8430/3: Mucoepidermoid carcinoma	Blank(s)	III	Blank(s)	Blank(s)	Blank(s)	Blank(s)	Blank(s)	T3	N0	M0	Blank(s)
Hospital inpatient/outpatient or clinic	Positive histology	Insured	Female	Married (including common law)	Right - origin of primary	Moderately differentiated; Grade II	31	1	White	1	102	0	0	1	1	0	0	0	0	1	Alive	Alive or dead of other cause	Alive or dead due to cancer	I	T1	N0	M0	1	10	2007	C07.9-Parotid gland	79	8430	Malignant	White	30-34 years	8430/3: Mucoepidermoid carcinoma	8430/3: Mucoepidermoid carcinoma	Blank(s)	I	Blank(s)	Blank(s)	Blank(s)	Blank(s)	Blank(s)	T1	N0	M0	Blank(s)
Hospital inpatient/outpatient or clinic	Positive histology	Insured/No specifics	Female	Single (never married)	Left - origin of primary	Moderately differentiated; Grade II	54	3	White	1	99	0	0	2	2	0	0	0	0	1	Alive	Alive or dead of other cause	Alive or dead due to cancer	II	T2	N0	M0	2.5	25	2007	C07.9-Parotid gland	79	8430	Malignant	White	50-54 years	8430/3: Mucoepidermoid carcinoma	8430/3: Mucoepidermoid carcinoma	Blank(s)	II	Blank(s)	Blank(s)	Blank(s)	Blank(s)	Blank(s)	T2	N0	M0	Blank(s)
Hospital inpatient/outpatient or clinic	Positive histology	Insured	Male	Married (including common law)	Right - origin of primary	Moderately differentiated; Grade II	47	2	White	1	98	0	0	1	1	0	0	1	0	1	Alive	Alive or dead of other cause	Alive or dead due to cancer	I	T1	N0	M0	1.1	11	2007	C07.9-Parotid gland	79	8430	Malignant	White	45-49 years	8430/3: Mucoepidermoid carcinoma	8430/3: Mucoepidermoid carcinoma	Blank(s)	I	Blank(s)	Blank(s)	Blank(s)	Blank(s)	Blank(s)	T1	N0	M0	Blank(s)
Hospital inpatient/outpatient or clinic	Positive histology	Insured	Female	Married (including common law)	Right - origin of primary	Well differentiated; Grade I	51	3	Black	2	107	0	0	1	1	0	0	0	0	1	Alive	Alive or dead of other cause	Alive or dead due to cancer	I	T1	N0	M0	0.9	9	2007	C07.9-Parotid gland	79	8430	Malignant	Black	50-54 years	8430/3: Mucoepidermoid carcinoma	8430/3: Mucoepidermoid carcinoma	Blank(s)	I	Blank(s)	Blank(s)	Blank(s)	Blank(s)	Blank(s)	T1	N0	M0	Blank(s)
Hospital inpatient/outpatient or clinic	Positive histology	Insured/No specifics	Male	Single (never married)	Right - origin of primary	Moderately differentiated; Grade II	19	1	Black	2	105	0	0	3	2	1	0	1	0	1	Alive	Alive or dead of other cause	Alive or dead due to cancer	III	T2	N1	M0	4	40	2007	C07.9-Parotid gland	79	8430	Malignant	Black	15-19 years	8430/3: Mucoepidermoid carcinoma	8430/3: Mucoepidermoid carcinoma	Blank(s)	III	Blank(s)	Blank(s)	Blank(s)	Blank(s)	Blank(s)	T2	N1	M0	Blank(s)
Hospital inpatient/outpatient or clinic	Positive histology	Insured	Male	Married (including common law)	Right - origin of primary	Undifferentiated; anaplastic; Grade IV	71	5	White	1	101	0	0	4.1	3	2.1	0	0	0	1	Alive	Alive or dead of other cause	Alive or dead due to cancer	IVA	T3	N2a	M0	4.5	45	2007	C07.9-Parotid gland	79	8430	Malignant	White	70-74 years	8430/3: Mucoepidermoid carcinoma	8430/3: Mucoepidermoid carcinoma	Blank(s)	IVA	Blank(s)	Blank(s)	Blank(s)	Blank(s)	Blank(s)	T3	N2a	M0	Blank(s)
Hospital inpatient/outpatient or clinic	Positive histology	Insured	Female	Single (never married)	Right - origin of primary	Well differentiated; Grade I	42	2	Other (American Indian/AK Native, Asian/Pacific Islander)	3	107	0	0	3	3	0	0	1	0	1	Alive	Alive or dead of other cause	Alive or dead due to cancer	III	T3	N0	M0	unknown	999	2007	C07.9-Parotid gland	79	8430	Malignant	Asian or Pacific Islander	40-44 years	8430/3: Mucoepidermoid carcinoma	8430/3: Mucoepidermoid carcinoma	Blank(s)	III	Blank(s)	Blank(s)	Blank(s)	Blank(s)	Blank(s)	T3	N0	M0	Blank(s)
Hospital inpatient/outpatient or clinic	Positive histology	Any Medicaid	Female	Widowed	Left - origin of primary	Moderately differentiated; Grade II	51	3	White	1	104	0	0	1	1	0	0	1	0	1	Alive	Alive or dead of other cause	Alive or dead due to cancer	I	T1	N0	M0	2	20	2007	C07.9-Parotid gland	79	8430	Malignant	White	50-54 years	8430/3: Mucoepidermoid carcinoma	8430/3: Mucoepidermoid carcinoma	Blank(s)	I	Blank(s)	Blank(s)	Blank(s)	Blank(s)	Blank(s)	T1	N0	M0	Blank(s)
Hospital inpatient/outpatient or clinic	Positive histology	Insured	Female	Widowed	Right - origin of primary	Poorly differentiated; Grade III	73	5	White	1	40	1	1	3	2	1	0	1	1	1	Dead	Dead (attributable to this cancer dx)	Alive or dead due to cancer	III	T2	N1	M0	3.8	38	2007	C07.9-Parotid gland	79	8430	Malignant	White	70-74 years	8430/3: Mucoepidermoid carcinoma	8430/3: Mucoepidermoid carcinoma	Blank(s)	III	Blank(s)	Blank(s)	Blank(s)	Blank(s)	Blank(s)	T2	N1	M0	Blank(s)
Hospital inpatient/outpatient or clinic	Positive histology	Insurance status unknown	Male	Single (never married)	Left - origin of primary	Moderately differentiated; Grade II	22	1	White	1	98	0	0	2	2	0	0	0	0	1	Alive	Alive or dead of other cause	Alive or dead due to cancer	II	T2	N0	M0	2.2	22	2007	C07.9-Parotid gland	79	8430	Malignant	White	20-24 years	8430/3: Mucoepidermoid carcinoma	8430/3: Mucoepidermoid carcinoma	Blank(s)	II	Blank(s)	Blank(s)	Blank(s)	Blank(s)	Blank(s)	T2	N0	M0	Blank(s)
Hospital inpatient/outpatient or clinic	Positive histology	Any Medicaid	Female	Single (never married)	Right - origin of primary	Moderately differentiated; Grade II	52	3	White	1	97	0	0	1	1	0	0	1	0	1	Alive	Alive or dead of other cause	Alive or dead due to cancer	I	T1	N0	M0	1.3	13	2007	C07.9-Parotid gland	79	8430	Malignant	White	50-54 years	8430/3: Mucoepidermoid carcinoma	8430/3: Mucoepidermoid carcinoma	Blank(s)	I	Blank(s)	Blank(s)	Blank(s)	Blank(s)	Blank(s)	T1	N0	M0	Blank(s)
Hospital inpatient/outpatient or clinic	Positive histology	Insured	Male	Single (never married)	Left - origin of primary	Well differentiated; Grade I	38	1	White	1	106	0	0	4.2	4.2	1	0	1	0	1	Alive	Alive or dead of other cause	Alive or dead due to cancer	IVB	T4b	N1	M0	unknown	999	2007	C07.9-Parotid gland	79	8430	Malignant	White	35-39 years	8430/3: Mucoepidermoid carcinoma	8430/3: Mucoepidermoid carcinoma	Blank(s)	IVB	Blank(s)	Blank(s)	Blank(s)	Blank(s)	Blank(s)	T4b	N1	M0	Blank(s)
Hospital inpatient/outpatient or clinic	Positive histology	Any Medicaid	Male	Single (never married)	Right - origin of primary	Well differentiated; Grade I	20	1	White	1	106	0	0	1	1	0	0	0	0	1	Alive	Alive or dead of other cause	Alive or dead due to cancer	I	T1	N0	M0	1.7	17	2007	C07.9-Parotid gland	79	8430	Malignant	White	20-24 years	8430/3: Mucoepidermoid carcinoma	8430/3: Mucoepidermoid carcinoma	Blank(s)	I	Blank(s)	Blank(s)	Blank(s)	Blank(s)	Blank(s)	T1	N0	M0	Blank(s)
Hospital inpatient/outpatient or clinic	Positive histology	Any Medicaid	Male	Single (never married)	Right - origin of primary	Well differentiated; Grade I	13	1	Other (American Indian/AK Native, Asian/Pacific Islander)	3	97	0	0	1	1	0	0	0	0	1	Alive	Alive or dead of other cause	Alive or dead due to cancer	I	T1	N0	M0	1.5	15	2007	C07.9-Parotid gland	79	8430	Malignant	Asian or Pacific Islander	10-14 years	8430/3: Mucoepidermoid carcinoma	8430/3: Mucoepidermoid carcinoma	Blank(s)	I	Blank(s)	Blank(s)	Blank(s)	Blank(s)	Blank(s)	T1	N0	M0	Blank(s)
Hospital inpatient/outpatient or clinic	Positive histology	Insured	Male	Single (never married)	Left - origin of primary	Undifferentiated; anaplastic; Grade IV	57	3	White	1	20	1	1	2	2	0	0	1	1	1	Dead	Dead (attributable to this cancer dx)	Alive or dead due to cancer	II	T2	N0	M0	2.5	25	2007	C07.9-Parotid gland	79	8430	Malignant	White	55-59 years	8430/3: Mucoepidermoid carcinoma	8430/3: Mucoepidermoid carcinoma	Blank(s)	II	Blank(s)	Blank(s)	Blank(s)	Blank(s)	Blank(s)	T2	N0	M0	Blank(s)
Hospital inpatient/outpatient or clinic	Positive histology	Uninsured	Male	Single (never married)	Right - origin of primary	Well differentiated; Grade I	47	2	White	1	44	0	0	2	2	0	0	0	0	1	Alive	Alive or dead of other cause	Alive or dead due to cancer	II	T2	N0	M0	2.5	25	2007	C07.9-Parotid gland	79	8430	Malignant	White	45-49 years	8430/3: Mucoepidermoid carcinoma	8430/3: Mucoepidermoid carcinoma	Blank(s)	II	Blank(s)	Blank(s)	Blank(s)	Blank(s)	Blank(s)	T2	N0	M0	Blank(s)
Hospital inpatient/outpatient or clinic	Positive histology	Insured	Male	Married (including common law)	Right - origin of primary	Undifferentiated; anaplastic; Grade IV	81	5	White	1	107	0	0	1	1	0	0	1	0	1	Alive	Alive or dead of other cause	Alive or dead due to cancer	I	T1	N0	M0	1.8	18	2007	C07.9-Parotid gland	79	8430	Malignant	White	80-84 years	8430/3: Mucoepidermoid carcinoma	8430/3: Mucoepidermoid carcinoma	Blank(s)	I	Blank(s)	Blank(s)	Blank(s)	Blank(s)	Blank(s)	T1	N0	M0	Blank(s)
Hospital inpatient/outpatient or clinic	Positive histology	Insured	Female	Married (including common law)	Right - origin of primary	Moderately differentiated; Grade II	37	1	White	1	103	0	0	1	1	0	0	0	0	1	Alive	Alive or dead of other cause	Alive or dead due to cancer	I	T1	N0	M0	1.3	13	2007	C07.9-Parotid gland	79	8430	Malignant	White	35-39 years	8430/3: Mucoepidermoid carcinoma	8430/3: Mucoepidermoid carcinoma	Blank(s)	I	Blank(s)	Blank(s)	Blank(s)	Blank(s)	Blank(s)	T1	N0	M0	Blank(s)
Hospital inpatient/outpatient or clinic	Positive histology	Insured	Male	Widowed	Left - origin of primary	Moderately differentiated; Grade II	87	5	White	1	99	0	0	1	1	0	0	0	0	1	Alive	Alive or dead of other cause	Alive or dead due to cancer	I	T1	N0	M0	1.7	17	2007	C07.9-Parotid gland	79	8430	Malignant	White	85+ years	8430/3: Mucoepidermoid carcinoma	8430/3: Mucoepidermoid carcinoma	Blank(s)	I	Blank(s)	Blank(s)	Blank(s)	Blank(s)	Blank(s)	T1	N0	M0	Blank(s)
Hospital inpatient/outpatient or clinic	Positive histology	Insured/No specifics	Male	Married (including common law)	Right - origin of primary	Moderately differentiated; Grade II	67	4	White	1	101	0	0	3	3	0	0	0	0	1	Alive	Alive or dead of other cause	Alive or dead due to cancer	III	T3	N0	M0	1.1	11	2007	C07.9-Parotid gland	79	8430	Malignant	White	65-69 years	8430/3: Mucoepidermoid carcinoma	8430/3: Mucoepidermoid carcinoma	Blank(s)	III	Blank(s)	Blank(s)	Blank(s)	Blank(s)	Blank(s)	T3	N0	M0	Blank(s)
Hospital inpatient/outpatient or clinic	Positive histology	Insured	Male	Married (including common law)	Left - origin of primary	Well differentiated; Grade I	50	3	White	1	97	0	0	1	1	0	0	1	0	1	Alive	Alive or dead of other cause	Alive or dead due to cancer	I	T1	N0	M0	1.7	17	2007	C07.9-Parotid gland	79	8430	Malignant	White	50-54 years	8430/3: Mucoepidermoid carcinoma	8430/3: Mucoepidermoid carcinoma	Blank(s)	I	Blank(s)	Blank(s)	Blank(s)	Blank(s)	Blank(s)	T1	N0	M0	Blank(s)
Hospital inpatient/outpatient or clinic	Positive histology	Insured	Female	Married (including common law)	Right - origin of primary	Well differentiated; Grade I	92	5	White	1	35	1	0	1	1	0	0	0	0	1	Dead	Alive or dead of other cause	Dead (attributable to causes other than this cancer dx)	I	T1	N0	M0	1.4	14	2007	C07.9-Parotid gland	79	8430	Malignant	White	85+ years	8430/3: Mucoepidermoid carcinoma	8430/3: Mucoepidermoid carcinoma	Blank(s)	I	Blank(s)	Blank(s)	Blank(s)	Blank(s)	Blank(s)	T1	N0	M0	Blank(s)
Hospital inpatient/outpatient or clinic	Positive histology	Insured	Female	Married (including common law)	Left - origin of primary	Well differentiated; Grade I	77	5	White	1	98	0	0	1	1	0	0	0	0	1	Alive	Alive or dead of other cause	Alive or dead due to cancer	I	T1	N0	M0	1	10	2007	C07.9-Parotid gland	79	8430	Malignant	White	75-79 years	8430/3: Mucoepidermoid carcinoma	8430/3: Mucoepidermoid carcinoma	Blank(s)	I	Blank(s)	Blank(s)	Blank(s)	Blank(s)	Blank(s)	T1	N0	M0	Blank(s)
Hospital inpatient/outpatient or clinic	Positive histology	Insured	Female	Single (never married)	Right - origin of primary	Moderately differentiated; Grade II	20	1	White	1	107	0	0	1	1	0	0	0	0	1	Alive	Alive or dead of other cause	Alive or dead due to cancer	I	T1	N0	M0	1.9	19	2007	C07.9-Parotid gland	79	8430	Malignant	White	20-24 years	8430/3: Mucoepidermoid carcinoma	8430/3: Mucoepidermoid carcinoma	Blank(s)	I	Blank(s)	Blank(s)	Blank(s)	Blank(s)	Blank(s)	T1	N0	M0	Blank(s)
Hospital inpatient/outpatient or clinic	Positive histology	Insured	Female	Single (never married)	Left - origin of primary	Well differentiated; Grade I	47	2	Black	2	107	0	0	2	2	0	0	1	0	1	Alive	Alive or dead of other cause	Alive or dead due to cancer	II	T2	N0	M0	2.5	25	2007	C07.9-Parotid gland	79	8430	Malignant	Black	45-49 years	8430/3: Mucoepidermoid carcinoma	8430/3: Mucoepidermoid carcinoma	Blank(s)	II	Blank(s)	Blank(s)	Blank(s)	Blank(s)	Blank(s)	T2	N0	M0	Blank(s)
Hospital inpatient/outpatient or clinic	Positive histology	Insured	Female	Married (including common law)	Left - origin of primary	Moderately differentiated; Grade II	46	2	White	1	106	0	0	3	3	0	0	0	0	1	Alive	Alive or dead of other cause	Alive or dead due to cancer	III	T3	N0	M0	2	20	2007	C07.9-Parotid gland	79	8430	Malignant	White	45-49 years	8430/3: Mucoepidermoid carcinoma	8430/3: Mucoepidermoid carcinoma	Blank(s)	III	Blank(s)	Blank(s)	Blank(s)	Blank(s)	Blank(s)	T3	N0	M0	Blank(s)
Hospital inpatient/outpatient or clinic	Positive histology	Insured	Female	Divorced	Left - origin of primary	Moderately differentiated; Grade II	58	3	White	1	12	1	1	1	1	0	0	0	0	1	Dead	Dead (attributable to this cancer dx)	Alive or dead due to cancer	I	T1	N0	M0	1.2	12	2007	C07.9-Parotid gland	79	8430	Malignant	White	55-59 years	8430/3: Mucoepidermoid carcinoma	8430/3: Mucoepidermoid carcinoma	Blank(s)	I	Blank(s)	Blank(s)	Blank(s)	Blank(s)	Blank(s)	T1	N0	M0	Blank(s)
Hospital inpatient/outpatient or clinic	Positive histology	Insured	Female	Married (including common law)	Left - origin of primary	Moderately differentiated; Grade II	64	4	Black	2	86	0	0	1	1	0	0	0	0	1	Alive	Alive or dead of other cause	Alive or dead due to cancer	I	T1	N0	M0	0.9	9	2007	C07.9-Parotid gland	79	8430	Malignant	Black	60-64 years	8430/3: Mucoepidermoid carcinoma	8430/3: Mucoepidermoid carcinoma	Blank(s)	I	Blank(s)	Blank(s)	Blank(s)	Blank(s)	Blank(s)	T1	N0	M0	Blank(s)
Hospital inpatient/outpatient or clinic	Positive histology	Insured	Female	Widowed	Left - origin of primary	Undifferentiated; anaplastic; Grade IV	75	5	White	1	106	0	0	3	3	0	0	1	0	1	Alive	Alive or dead of other cause	Alive or dead due to cancer	III	T3	N0	M0	5	50	2007	C07.9-Parotid gland	79	8430	Malignant	White	75-79 years	8430/3: Mucoepidermoid carcinoma	8430/3: Mucoepidermoid carcinoma	Blank(s)	III	Blank(s)	Blank(s)	Blank(s)	Blank(s)	Blank(s)	T3	N0	M0	Blank(s)
Hospital inpatient/outpatient or clinic	Positive histology	Insured	Male	Married (including common law)	Right - origin of primary	Moderately differentiated; Grade II	56	3	White	1	83	0	0	2	2	0	0	0	0	1	Alive	Alive or dead of other cause	Alive or dead due to cancer	II	T2	N0	M0	2.5	25	2007	C07.9-Parotid gland	79	8430	Malignant	White	55-59 years	8430/3: Mucoepidermoid carcinoma	8430/3: Mucoepidermoid carcinoma	Blank(s)	II	Blank(s)	Blank(s)	Blank(s)	Blank(s)	Blank(s)	T2	N0	M0	Blank(s)
Hospital inpatient/outpatient or clinic	Positive histology	Insured	Male	Single (never married)	Right - origin of primary	Well differentiated; Grade I	51	3	Other (American Indian/AK Native, Asian/Pacific Islander)	3	103	0	0	1	1	0	0	1	0	1	Alive	Alive or dead of other cause	Alive or dead due to cancer	I	T1	N0	M0	1.5	15	2007	C07.9-Parotid gland	79	8430	Malignant	American Indian/Alaska Native	50-54 years	8430/3: Mucoepidermoid carcinoma	8430/3: Mucoepidermoid carcinoma	Blank(s)	I	Blank(s)	Blank(s)	Blank(s)	Blank(s)	Blank(s)	T1	N0	M0	Blank(s)
Hospital inpatient/outpatient or clinic	Positive histology	Insured	Male	Married (including common law)	Left - origin of primary	Moderately differentiated; Grade II	41	2	White	1	101	0	0	1	1	0	0	0	0	1	Alive	Alive or dead of other cause	Alive or dead due to cancer	I	T1	N0	M0	0.7	7	2007	C07.9-Parotid gland	79	8430	Malignant	White	40-44 years	8430/3: Mucoepidermoid carcinoma	8430/3: Mucoepidermoid carcinoma	Blank(s)	I	Blank(s)	Blank(s)	Blank(s)	Blank(s)	Blank(s)	T1	N0	M0	Blank(s)
Hospital inpatient/outpatient or clinic	Positive histology	Insured	Male	Married (including common law)	Left - origin of primary	Well differentiated; Grade I	73	5	White	1	98	1	0	2	2	0	0	0	0	1	Dead	Alive or dead of other cause	Dead (attributable to causes other than this cancer dx)	II	T2	N0	M0	4	40	2007	C07.9-Parotid gland	79	8430	Malignant	White	70-74 years	8430/3: Mucoepidermoid carcinoma	8430/3: Mucoepidermoid carcinoma	Blank(s)	II	Blank(s)	Blank(s)	Blank(s)	Blank(s)	Blank(s)	T2	N0	M0	Blank(s)
Hospital inpatient/outpatient or clinic	Positive histology	Insured	Female	Married (including common law)	Left - origin of primary	Moderately differentiated; Grade II	50	3	White	1	101	0	0	2	2	0	0	1	0	1	Alive	Alive or dead of other cause	Alive or dead due to cancer	II	T2	N0	M0	2.5	25	2007	C07.9-Parotid gland	79	8430	Malignant	White	50-54 years	8430/3: Mucoepidermoid carcinoma	8430/3: Mucoepidermoid carcinoma	Blank(s)	II	Blank(s)	Blank(s)	Blank(s)	Blank(s)	Blank(s)	T2	N0	M0	Blank(s)
Hospital inpatient/outpatient or clinic	Positive histology	Insured	Female	Single (never married)	Right - origin of primary	Moderately differentiated; Grade II	22	1	White	1	99	0	0	1	1	0	0	0	0	1	Alive	Alive or dead of other cause	Alive or dead due to cancer	I	T1	N0	M0	1	10	2007	C07.9-Parotid gland	79	8430	Malignant	White	20-24 years	8430/3: Mucoepidermoid carcinoma	8430/3: Mucoepidermoid carcinoma	Blank(s)	I	Blank(s)	Blank(s)	Blank(s)	Blank(s)	Blank(s)	T1	N0	M0	Blank(s)
Hospital inpatient/outpatient or clinic	Positive histology	Any Medicaid	Female	Divorced	Left - origin of primary	Moderately differentiated; Grade II	70	5	White	1	70	0	0	3	3	0	0	0	0	1	Alive	Alive or dead of other cause	Alive or dead due to cancer	III	T3	N0	M0	1.5	15	2007	C07.9-Parotid gland	79	8430	Malignant	White	70-74 years	8430/3: Mucoepidermoid carcinoma	8430/3: Mucoepidermoid carcinoma	Blank(s)	III	Blank(s)	Blank(s)	Blank(s)	Blank(s)	Blank(s)	T3	N0	M0	Blank(s)
Hospital inpatient/outpatient or clinic	Positive histology	Insured	Female	Married (including common law)	Left - origin of primary	Moderately differentiated; Grade II	34	1	White	1	4	0	0	1	1	0	0	1	0	1	Alive	Alive or dead of other cause	Alive or dead due to cancer	I	T1	N0	M0	1.7	17	2007	C07.9-Parotid gland	79	8430	Malignant	White	30-34 years	8430/3: Mucoepidermoid carcinoma	8430/3: Mucoepidermoid carcinoma	Blank(s)	I	Blank(s)	Blank(s)	Blank(s)	Blank(s)	Blank(s)	T1	N0	M0	Blank(s)
Hospital inpatient/outpatient or clinic	Positive histology	Any Medicaid	Female	Single (never married)	Left - origin of primary	Poorly differentiated; Grade III	36	1	White	1	54	0	0	4.1	3	2.3	0	1	0	1	Alive	Alive or dead of other cause	Alive or dead due to cancer	IVA	T3	N2c	M0	6.5	65	2007	C07.9-Parotid gland	79	8430	Malignant	White	35-39 years	8430/3: Mucoepidermoid carcinoma	8430/3: Mucoepidermoid carcinoma	Blank(s)	IVA	Blank(s)	Blank(s)	Blank(s)	Blank(s)	Blank(s)	T3	N2c	M0	Blank(s)
Hospital inpatient/outpatient or clinic	Positive histology	Any Medicaid	Male	Single (never married)	Left - origin of primary	Undifferentiated; anaplastic; Grade IV	40	2	Other (American Indian/AK Native, Asian/Pacific Islander)	3	103	0	0	4.1	2	2.2	0	1	0	1	Alive	Alive or dead of other cause	Alive or dead due to cancer	IVA	T2	N2b	M0	4	40	2007	C07.9-Parotid gland	79	8430	Malignant	American Indian/Alaska Native	40-44 years	8430/3: Mucoepidermoid carcinoma	8430/3: Mucoepidermoid carcinoma	Blank(s)	IVA	Blank(s)	Blank(s)	Blank(s)	Blank(s)	Blank(s)	T2	N2b	M0	Blank(s)
Hospital inpatient/outpatient or clinic	Positive histology	Insured	Female	Married (including common law)	Right - origin of primary	Moderately differentiated; Grade II	48	2	White	1	105	0	0	3	3	0	0	1	0	1	Alive	Alive or dead of other cause	Alive or dead due to cancer	III	T3	N0	M0	2.4	24	2007	C07.9-Parotid gland	79	8430	Malignant	White	45-49 years	8430/3: Mucoepidermoid carcinoma	8430/3: Mucoepidermoid carcinoma	Blank(s)	III	Blank(s)	Blank(s)	Blank(s)	Blank(s)	Blank(s)	T3	N0	M0	Blank(s)
Hospital inpatient/outpatient or clinic	Positive histology	Insured	Female	Married (including common law)	Left - origin of primary	Moderately differentiated; Grade II	34	1	Other (American Indian/AK Native, Asian/Pacific Islander)	3	106	0	0	3	2	1	0	1	0	1	Alive	Alive or dead of other cause	Alive or dead due to cancer	III	T2	N1	M0	3	30	2007	C07.9-Parotid gland	79	8430	Malignant	Asian or Pacific Islander	30-34 years	8430/3: Mucoepidermoid carcinoma	8430/3: Mucoepidermoid carcinoma	Blank(s)	III	Blank(s)	Blank(s)	Blank(s)	Blank(s)	Blank(s)	T2	N1	M0	Blank(s)
Hospital inpatient/outpatient or clinic	Positive histology	Insured	Female	Married (including common law)	Right - origin of primary	Moderately differentiated; Grade II	60	4	White	1	90	0	0	1	1	0	0	0	0	1	Alive	Alive or dead of other cause	Alive or dead due to cancer	I	T1	N0	M0	1.2	12	2007	C07.9-Parotid gland	79	8430	Malignant	White	60-64 years	8430/3: Mucoepidermoid carcinoma	8430/3: Mucoepidermoid carcinoma	Blank(s)	I	Blank(s)	Blank(s)	Blank(s)	Blank(s)	Blank(s)	T1	N0	M0	Blank(s)
Hospital inpatient/outpatient or clinic	Positive histology	Insured	Female	Married (including common law)	Right - origin of primary	Moderately differentiated; Grade II	54	3	White	1	91	0	0	1	1	0	0	0	0	1	Alive	Alive or dead of other cause	Alive or dead due to cancer	I	T1	N0	M0	1.5	15	2007	C07.9-Parotid gland	79	8430	Malignant	White	50-54 years	8430/3: Mucoepidermoid carcinoma	8430/3: Mucoepidermoid carcinoma	Blank(s)	I	Blank(s)	Blank(s)	Blank(s)	Blank(s)	Blank(s)	T1	N0	M0	Blank(s)
Hospital inpatient/outpatient or clinic	Positive histology	Insured/No specifics	Female	Married (including common law)	Right - origin of primary	Moderately differentiated; Grade II	77	5	White	1	106	0	0	4.1	4.1	0	0	1	0	1	Alive	Alive or dead of other cause	Alive or dead due to cancer	IVA	T4a	N0	M0	2.2	22	2007	C07.9-Parotid gland	79	8430	Malignant	White	75-79 years	8430/3: Mucoepidermoid carcinoma	8430/3: Mucoepidermoid carcinoma	Blank(s)	IVA	Blank(s)	Blank(s)	Blank(s)	Blank(s)	Blank(s)	T4a	N0	M0	Blank(s)
Hospital inpatient/outpatient or clinic	Positive histology	Insured	Female	Divorced	Right - origin of primary	Well differentiated; Grade I	39	1	White	1	91	0	0	1	1	0	0	1	0	1	Alive	Alive or dead of other cause	Alive or dead due to cancer	I	T1	N0	M0	1	10	2007	C07.9-Parotid gland	79	8430	Malignant	White	35-39 years	8430/3: Mucoepidermoid carcinoma	8430/3: Mucoepidermoid carcinoma	Blank(s)	I	Blank(s)	Blank(s)	Blank(s)	Blank(s)	Blank(s)	T1	N0	M0	Blank(s)
Hospital inpatient/outpatient or clinic	Positive histology	Insured	Female	Married (including common law)	Right - origin of primary	Well differentiated; Grade I	54	3	White	1	102	0	0	1	1	0	0	0	0	1	Alive	Alive or dead of other cause	Alive or dead due to cancer	I	T1	N0	M0	1	10	2007	C07.9-Parotid gland	79	8430	Malignant	White	50-54 years	8430/3: Mucoepidermoid carcinoma	8430/3: Mucoepidermoid carcinoma	Blank(s)	I	Blank(s)	Blank(s)	Blank(s)	Blank(s)	Blank(s)	T1	N0	M0	Blank(s)
Hospital inpatient/outpatient or clinic	Positive histology	Any Medicaid	Female	Single (never married)	Right - origin of primary	Moderately differentiated; Grade II	39	1	Black	2	102	0	0	2	2	0	0	1	0	1	Alive	Alive or dead of other cause	Alive or dead due to cancer	II	T2	N0	M0	3	30	2007	C07.9-Parotid gland	79	8430	Malignant	Black	35-39 years	8430/3: Mucoepidermoid carcinoma	8430/3: Mucoepidermoid carcinoma	Blank(s)	II	Blank(s)	Blank(s)	Blank(s)	Blank(s)	Blank(s)	T2	N0	M0	Blank(s)
Hospital inpatient/outpatient or clinic	Positive histology	Insured	Female	Single (never married)	Left - origin of primary	Moderately differentiated; Grade II	15	1	White	1	101	0	0	1	1	0	0	1	0	1	Alive	Alive or dead of other cause	Alive or dead due to cancer	I	T1	N0	M0	1.5	15	2007	C07.9-Parotid gland	79	8430	Malignant	White	15-19 years	8430/3: Mucoepidermoid carcinoma	8430/3: Mucoepidermoid carcinoma	Blank(s)	I	Blank(s)	Blank(s)	Blank(s)	Blank(s)	Blank(s)	T1	N0	M0	Blank(s)
Hospital inpatient/outpatient or clinic	Positive histology	Insured	Female	Single (never married)	Right - origin of primary	Moderately differentiated; Grade II	32	1	Black	2	98	0	0	3	3	0	0	1	0	1	Alive	Alive or dead of other cause	Alive or dead due to cancer	III	T3	N0	M0	5	50	2007	C07.9-Parotid gland	79	8430	Malignant	Black	30-34 years	8430/3: Mucoepidermoid carcinoma	8430/3: Mucoepidermoid carcinoma	Blank(s)	III	Blank(s)	Blank(s)	Blank(s)	Blank(s)	Blank(s)	T3	N0	M0	Blank(s)
Hospital inpatient/outpatient or clinic	Positive histology	Insured/No specifics	Male	Single (never married)	Left - origin of primary	Well differentiated; Grade I	58	3	Black	2	44	0	0	2	2	0	0	0	0	1	Alive	Alive or dead of other cause	Alive or dead due to cancer	II	T2	N0	M0	2.2	22	2007	C07.9-Parotid gland	79	8430	Malignant	Black	55-59 years	8430/3: Mucoepidermoid carcinoma	8430/3: Mucoepidermoid carcinoma	Blank(s)	II	Blank(s)	Blank(s)	Blank(s)	Blank(s)	Blank(s)	T2	N0	M0	Blank(s)
Hospital inpatient/outpatient or clinic	Positive histology	Insured	Male	Married (including common law)	Left - origin of primary	Undifferentiated; anaplastic; Grade IV	44	2	White	1	88	0	0	4.1	4.1	2.2	0	1	0	1	Alive	Alive or dead of other cause	Alive or dead due to cancer	IVA	T4a	N2b	M0	4.5	45	2007	C07.9-Parotid gland	79	8430	Malignant	White	40-44 years	8430/3: Mucoepidermoid carcinoma	8430/3: Mucoepidermoid carcinoma	Blank(s)	IVA	Blank(s)	Blank(s)	Blank(s)	Blank(s)	Blank(s)	T4a	N2b	M0	Blank(s)
Hospital inpatient/outpatient or clinic	Positive histology	Insured	Female	Single (never married)	Right - origin of primary	Moderately differentiated; Grade II	32	1	White	1	100	0	0	1	1	0	0	1	0	1	Alive	Alive or dead of other cause	Alive or dead due to cancer	I	T1	N0	M0	1	10	2007	C07.9-Parotid gland	79	8430	Malignant	White	30-34 years	8430/3: Mucoepidermoid carcinoma	8430/3: Mucoepidermoid carcinoma	Blank(s)	I	Blank(s)	Blank(s)	Blank(s)	Blank(s)	Blank(s)	T1	N0	M0	Blank(s)
Hospital inpatient/outpatient or clinic	Positive histology	Insured	Female	Married (including common law)	Right - origin of primary	Moderately differentiated; Grade II	45	2	White	1	94	0	0	4.1	4.1	0	0	1	0	1	Alive	Alive or dead of other cause	Alive or dead due to cancer	IVA	T4a	N0	M0	2.4	24	2007	C07.9-Parotid gland	79	8430	Malignant	White	45-49 years	8430/3: Mucoepidermoid carcinoma	8430/3: Mucoepidermoid carcinoma	Blank(s)	IVA	Blank(s)	Blank(s)	Blank(s)	Blank(s)	Blank(s)	T4a	N0	M0	Blank(s)
Hospital inpatient/outpatient or clinic	Positive histology	Insured	Female	Married (including common law)	Right - origin of primary	Moderately differentiated; Grade II	52	3	Other (American Indian/AK Native, Asian/Pacific Islander)	3	98	0	0	1	1	0	0	0	0	1	Alive	Alive or dead of other cause	Alive or dead due to cancer	I	T1	N0	M0	1.7	17	2007	C07.9-Parotid gland	79	8430	Malignant	Asian or Pacific Islander	50-54 years	8430/3: Mucoepidermoid carcinoma	8430/3: Mucoepidermoid carcinoma	Blank(s)	I	Blank(s)	Blank(s)	Blank(s)	Blank(s)	Blank(s)	T1	N0	M0	Blank(s)
Hospital inpatient/outpatient or clinic	Positive histology	Any Medicaid	Male	Single (never married)	Right - origin of primary	Moderately differentiated; Grade II	46	2	White	1	102	0	0	3	2	1	0	0	0	1	Alive	Alive or dead of other cause	Alive or dead due to cancer	III	T2	N1	M0	3.6	36	2007	C07.9-Parotid gland	79	8430	Malignant	White	45-49 years	8430/3: Mucoepidermoid carcinoma	8430/3: Mucoepidermoid carcinoma	Blank(s)	III	Blank(s)	Blank(s)	Blank(s)	Blank(s)	Blank(s)	T2	N1	M0	Blank(s)
Hospital inpatient/outpatient or clinic	Positive histology	Insured/No specifics	Male	Married (including common law)	Right - origin of primary	Well differentiated; Grade I	57	3	Other (American Indian/AK Native, Asian/Pacific Islander)	3	101	0	0	3	3	0	0	1	0	1	Alive	Alive or dead of other cause	Alive or dead due to cancer	III	T3	N0	M0	2	20	2007	C07.9-Parotid gland	79	8430	Malignant	Asian or Pacific Islander	55-59 years	8430/3: Mucoepidermoid carcinoma	8430/3: Mucoepidermoid carcinoma	Blank(s)	III	Blank(s)	Blank(s)	Blank(s)	Blank(s)	Blank(s)	T3	N0	M0	Blank(s)
Hospital inpatient/outpatient or clinic	Positive histology	Insured	Male	Single (never married)	Right - origin of primary	Moderately differentiated; Grade II	16	1	Black	2	96	0	0	2	2	0	0	0	0	1	Alive	Alive or dead of other cause	Alive or dead due to cancer	II	T2	N0	M0	3	30	2007	C07.9-Parotid gland	79	8430	Malignant	Black	15-19 years	8430/3: Mucoepidermoid carcinoma	8430/3: Mucoepidermoid carcinoma	Blank(s)	II	Blank(s)	Blank(s)	Blank(s)	Blank(s)	Blank(s)	T2	N0	M0	Blank(s)
Hospital inpatient/outpatient or clinic	Positive histology	Insured	Male	Married (including common law)	Left - origin of primary	Undifferentiated; anaplastic; Grade IV	49	2	Black	2	98	0	0	1	1	0	0	1	0	1	Alive	Alive or dead of other cause	Alive or dead due to cancer	I	T1	N0	M0	1.5	15	2007	C07.9-Parotid gland	79	8430	Malignant	Black	45-49 years	8430/3: Mucoepidermoid carcinoma	8430/3: Mucoepidermoid carcinoma	Blank(s)	I	Blank(s)	Blank(s)	Blank(s)	Blank(s)	Blank(s)	T1	N0	M0	Blank(s)
Hospital inpatient/outpatient or clinic	Positive histology	Any Medicaid	Female	Married (including common law)	Right - origin of primary	Moderately differentiated; Grade II	64	4	White	1	96	0	0	3	3	0	0	1	0	1	Alive	Alive or dead of other cause	Alive or dead due to cancer	III	T3	N0	M0	unknown	999	2007	C07.9-Parotid gland	79	8430	Malignant	White	60-64 years	8430/3: Mucoepidermoid carcinoma	8430/3: Mucoepidermoid carcinoma	Blank(s)	III	Blank(s)	Blank(s)	Blank(s)	Blank(s)	Blank(s)	T3	N0	M0	Blank(s)
Hospital inpatient/outpatient or clinic	Positive histology	Insured/No specifics	Male	Married (including common law)	Right - origin of primary	Undifferentiated; anaplastic; Grade IV	75	5	White	1	94	1	0	4.1	4.1	0	0	0	0	1	Dead	Alive or dead of other cause	Dead (attributable to causes other than this cancer dx)	IVA	T4a	N0	M0	3	30	2007	C07.9-Parotid gland	79	8430	Malignant	White	75-79 years	8430/3: Mucoepidermoid carcinoma	8430/3: Mucoepidermoid carcinoma	Blank(s)	IVA	Blank(s)	Blank(s)	Blank(s)	Blank(s)	Blank(s)	T4a	N0	M0	Blank(s)
Hospital inpatient/outpatient or clinic	Positive histology	Insured	Male	Unknown	Left - origin of primary	Poorly differentiated; Grade III	89	5	White	1	16	1	1	4.1	4.1	0	0	1	0	1	Dead	Dead (attributable to this cancer dx)	Alive or dead due to cancer	IVA	T4a	N0	M0	5	50	2007	C07.9-Parotid gland	79	8430	Malignant	White	85+ years	8430/3: Mucoepidermoid carcinoma	8430/3: Mucoepidermoid carcinoma	Blank(s)	IVA	Blank(s)	Blank(s)	Blank(s)	Blank(s)	Blank(s)	T4a	N0	M0	Blank(s)
Hospital inpatient/outpatient or clinic	Positive histology	Insured	Male	Married (including common law)	Left - origin of primary	Poorly differentiated; Grade III	58	3	Other (American Indian/AK Native, Asian/Pacific Islander)	3	24	1	1	4.3	1	2.2	1	0	0	1	Dead	Dead (attributable to this cancer dx)	Alive or dead due to cancer	IVC	T1	N2b	M1	2	20	2007	C07.9-Parotid gland	79	8430	Malignant	American Indian/Alaska Native	55-59 years	8430/3: Mucoepidermoid carcinoma	8430/3: Mucoepidermoid carcinoma	Blank(s)	IVC	Blank(s)	Blank(s)	Blank(s)	Blank(s)	Blank(s)	T1	N2b	M1	Blank(s)
Hospital inpatient/outpatient or clinic	Positive histology	Insured	Female	Married (including common law)	Left - origin of primary	Moderately differentiated; Grade II	62	4	White	1	96	0	0	1	1	0	0	0	0	1	Alive	Alive or dead of other cause	Alive or dead due to cancer	I	T1	N0	M0	1.1	11	2007	C07.9-Parotid gland	79	8430	Malignant	White	60-64 years	8430/3: Mucoepidermoid carcinoma	8430/3: Mucoepidermoid carcinoma	Blank(s)	I	Blank(s)	Blank(s)	Blank(s)	Blank(s)	Blank(s)	T1	N0	M0	Blank(s)
Hospital inpatient/outpatient or clinic	Positive histology	Insured	Female	Married (including common law)	Right - origin of primary	Moderately differentiated; Grade II	55	3	White	1	96	0	0	1	1	0	0	0	0	1	Alive	Alive or dead of other cause	Alive or dead due to cancer	I	T1	N0	M0	0.8	8	2007	C07.9-Parotid gland	79	8430	Malignant	White	55-59 years	8430/3: Mucoepidermoid carcinoma	8430/3: Mucoepidermoid carcinoma	Blank(s)	I	Blank(s)	Blank(s)	Blank(s)	Blank(s)	Blank(s)	T1	N0	M0	Blank(s)
Hospital inpatient/outpatient or clinic	Positive histology	Any Medicaid	Female	Single (never married)	Right - origin of primary	Undifferentiated; anaplastic; Grade IV	49	2	White	1	96	0	0	4.1	4.1	0	0	1	0	1	Alive	Alive or dead of other cause	Alive or dead due to cancer	IVA	T4a	N0	M0	3.1	31	2007	C07.9-Parotid gland	79	8430	Malignant	White	45-49 years	8430/3: Mucoepidermoid carcinoma	8430/3: Mucoepidermoid carcinoma	Blank(s)	IVA	Blank(s)	Blank(s)	Blank(s)	Blank(s)	Blank(s)	T4a	N0	M0	Blank(s)
Physicians office/private medical practitioner (LMD)	Positive histology	Insured	Female	Married (including common law)	Left - origin of primary	Moderately differentiated; Grade II	26	1	White	1	103	0	0	1	1	0	0	0	0	1	Alive	Alive or dead of other cause	Alive or dead due to cancer	I	T1	N0	M0	1.2	12	2007	C07.9-Parotid gland	79	8430	Malignant	White	25-29 years	8430/3: Mucoepidermoid carcinoma	8430/3: Mucoepidermoid carcinoma	Blank(s)	I	Blank(s)	Blank(s)	Blank(s)	Blank(s)	Blank(s)	T1	N0	M0	Blank(s)
Hospital inpatient/outpatient or clinic	Positive histology	Insured	Female	Married (including common law)	Right - origin of primary	Moderately differentiated; Grade II	30	1	Other (American Indian/AK Native, Asian/Pacific Islander)	3	24	0	0	1	1	0	0	1	0	1	Alive	Alive or dead of other cause	Alive or dead due to cancer	I	T1	N0	M0	2	20	2007	C07.9-Parotid gland	79	8430	Malignant	Asian or Pacific Islander	30-34 years	8430/3: Mucoepidermoid carcinoma	8430/3: Mucoepidermoid carcinoma	Blank(s)	I	Blank(s)	Blank(s)	Blank(s)	Blank(s)	Blank(s)	T1	N0	M0	Blank(s)
Hospital inpatient/outpatient or clinic	Positive histology	Uninsured	Male	Single (never married)	Right - origin of primary	Well differentiated; Grade I	35	1	White	1	104	0	0	2	2	0	0	0	0	1	Alive	Alive or dead of other cause	Alive or dead due to cancer	II	T2	N0	M0	3.8	38	2007	C07.9-Parotid gland	79	8430	Malignant	White	35-39 years	8430/3: Mucoepidermoid carcinoma	8430/3: Mucoepidermoid carcinoma	Blank(s)	II	Blank(s)	Blank(s)	Blank(s)	Blank(s)	Blank(s)	T2	N0	M0	Blank(s)
Hospital inpatient/outpatient or clinic	Positive histology	Insured	Female	Married (including common law)	Left - origin of primary	Poorly differentiated; Grade III	72	5	White	1	28	1	1	4.1	4.1	1	0	1	0	1	Dead	Dead (attributable to this cancer dx)	Alive or dead due to cancer	IVA	T4a	N1	M0	3.2	32	2007	C07.9-Parotid gland	79	8430	Malignant	White	70-74 years	8430/3: Mucoepidermoid carcinoma	8430/3: Mucoepidermoid carcinoma	Blank(s)	IVA	Blank(s)	Blank(s)	Blank(s)	Blank(s)	Blank(s)	T4a	N1	M0	Blank(s)
Hospital inpatient/outpatient or clinic	Positive histology	Insured/No specifics	Male	Married (including common law)	Left - origin of primary	Poorly differentiated; Grade III	54	3	White	1	96	0	0	3	2	1	0	1	0	1	Alive	Alive or dead of other cause	Alive or dead due to cancer	III	T2	N1	M0	3.1	31	2007	C07.9-Parotid gland	79	8430	Malignant	White	50-54 years	8430/3: Mucoepidermoid carcinoma	8430/3: Mucoepidermoid carcinoma	Blank(s)	III	Blank(s)	Blank(s)	Blank(s)	Blank(s)	Blank(s)	T2	N1	M0	Blank(s)
Hospital inpatient/outpatient or clinic	Positive histology	Insured	Female	Married (including common law)	Left - origin of primary	Well differentiated; Grade I	25	1	Black	2	100	0	0	1	1	0	0	0	0	1	Alive	Alive or dead of other cause	Alive or dead due to cancer	I	T1	N0	M0	1.4	14	2007	C07.9-Parotid gland	79	8430	Malignant	Black	25-29 years	8430/3: Mucoepidermoid carcinoma	8430/3: Mucoepidermoid carcinoma	Blank(s)	I	Blank(s)	Blank(s)	Blank(s)	Blank(s)	Blank(s)	T1	N0	M0	Blank(s)
Laboratory only (hospital or private)	Positive histology	Insurance status unknown	Female	Unknown	Right - origin of primary	Moderately differentiated; Grade II	52	3	White	1	99	0	0	1	1	0	0	0	0	1	Alive	Alive or dead of other cause	Alive or dead due to cancer	I	T1	N0	M0	0.6	6	2007	C07.9-Parotid gland	79	8430	Malignant	White	50-54 years	8430/3: Mucoepidermoid carcinoma	8430/3: Mucoepidermoid carcinoma	Blank(s)	I	Blank(s)	Blank(s)	Blank(s)	Blank(s)	Blank(s)	T1	N0	M0	Blank(s)
Hospital inpatient/outpatient or clinic	Positive histology	Insured	Male	Single (never married)	Right - origin of primary	Moderately differentiated; Grade II	10	1	White	1	100	0	0	3	2	1	0	1	0	1	Alive	Alive or dead of other cause	Alive or dead due to cancer	III	T2	N1	M0	2.5	25	2007	C07.9-Parotid gland	79	8430	Malignant	White	10-14 years	8430/3: Mucoepidermoid carcinoma	8430/3: Mucoepidermoid carcinoma	Blank(s)	III	Blank(s)	Blank(s)	Blank(s)	Blank(s)	Blank(s)	T2	N1	M0	Blank(s)
Hospital inpatient/outpatient or clinic	Positive histology	Insured/No specifics	Female	Single (never married)	Right - origin of primary	Moderately differentiated; Grade II	40	2	White	1	99	0	0	2	2	0	0	0	0	1	Alive	Alive or dead of other cause	Alive or dead due to cancer	II	T2	N0	M0	2.5	25	2007	C07.9-Parotid gland	79	8430	Malignant	White	40-44 years	8430/3: Mucoepidermoid carcinoma	8430/3: Mucoepidermoid carcinoma	Blank(s)	II	Blank(s)	Blank(s)	Blank(s)	Blank(s)	Blank(s)	T2	N0	M0	Blank(s)
Hospital inpatient/outpatient or clinic	Positive histology	Insured/No specifics	Female	Married (including common law)	Left - origin of primary	Well differentiated; Grade I	44	2	White	1	100	0	0	1	1	0	0	0	0	1	Alive	Alive or dead of other cause	Alive or dead due to cancer	I	T1	N0	M0	1.2	12	2007	C07.9-Parotid gland	79	8430	Malignant	White	40-44 years	8430/3: Mucoepidermoid carcinoma	8430/3: Mucoepidermoid carcinoma	Blank(s)	I	Blank(s)	Blank(s)	Blank(s)	Blank(s)	Blank(s)	T1	N0	M0	Blank(s)
Hospital inpatient/outpatient or clinic	Positive histology	Insurance status unknown	Female	Divorced	Right - origin of primary	Undifferentiated; anaplastic; Grade IV	53	3	Black	2	8	1	1	4.3	4.1	2.2	1	0	1	1	Dead	Dead (attributable to this cancer dx)	Alive or dead due to cancer	IVC	T4a	N2b	M1	5.5	55	2007	C07.9-Parotid gland	79	8430	Malignant	Black	50-54 years	8430/3: Mucoepidermoid carcinoma	8430/3: Mucoepidermoid carcinoma	Blank(s)	IVC	Blank(s)	Blank(s)	Blank(s)	Blank(s)	Blank(s)	T4a	N2b	M1	Blank(s)
Hospital inpatient/outpatient or clinic	Positive histology	Insured	Female	Married (including common law)	Left - origin of primary	Well differentiated; Grade I	48	2	White	1	106	0	0	1	1	0	0	0	0	1	Alive	Alive or dead of other cause	Alive or dead due to cancer	I	T1	N0	M0	1	10	2007	C07.9-Parotid gland	79	8430	Malignant	White	45-49 years	8430/3: Mucoepidermoid carcinoma	8430/3: Mucoepidermoid carcinoma	Blank(s)	I	Blank(s)	Blank(s)	Blank(s)	Blank(s)	Blank(s)	T1	N0	M0	Blank(s)
Hospital inpatient/outpatient or clinic	Positive histology	Insured	Male	Married (including common law)	Right - origin of primary	Poorly differentiated; Grade III	82	5	White	1	65	1	0	4.1	2	2.2	0	1	0	1	Dead	Alive or dead of other cause	Dead (attributable to causes other than this cancer dx)	IVA	T2	N2b	M0	3.5	35	2007	C07.9-Parotid gland	79	8430	Malignant	White	80-84 years	8430/3: Mucoepidermoid carcinoma	8430/3: Mucoepidermoid carcinoma	Blank(s)	IVA	Blank(s)	Blank(s)	Blank(s)	Blank(s)	Blank(s)	T2	N2b	M0	Blank(s)
Hospital inpatient/outpatient or clinic	Positive histology	Insured	Female	Single (never married)	Right - origin of primary	Moderately differentiated; Grade II	26	1	Black	2	101	0	0	1	1	0	0	0	0	1	Alive	Alive or dead of other cause	Alive or dead due to cancer	I	T1	N0	M0	1.5	15	2007	C07.9-Parotid gland	79	8430	Malignant	Black	25-29 years	8430/3: Mucoepidermoid carcinoma	8430/3: Mucoepidermoid carcinoma	Blank(s)	I	Blank(s)	Blank(s)	Blank(s)	Blank(s)	Blank(s)	T1	N0	M0	Blank(s)
Hospital inpatient/outpatient or clinic	Positive histology	Insured/No specifics	Male	Married (including common law)	Left - origin of primary	Undifferentiated; anaplastic; Grade IV	76	5	White	1	28	1	1	3	3	0	0	1	0	1	Dead	Dead (attributable to this cancer dx)	Alive or dead due to cancer	III	T3	N0	M0	4.2	42	2007	C07.9-Parotid gland	79	8430	Malignant	White	75-79 years	8430/3: Mucoepidermoid carcinoma	8430/3: Mucoepidermoid carcinoma	Blank(s)	III	Blank(s)	Blank(s)	Blank(s)	Blank(s)	Blank(s)	T3	N0	M0	Blank(s)
Hospital inpatient/outpatient or clinic	Positive histology	Insured	Male	Married (including common law)	Left - origin of primary	Well differentiated; Grade I	42	2	White	1	90	0	0	2	2	0	0	0	0	1	Alive	Alive or dead of other cause	Alive or dead due to cancer	II	T2	N0	M0	4	40	2007	C07.9-Parotid gland	79	8430	Malignant	White	40-44 years	8430/3: Mucoepidermoid carcinoma	8430/3: Mucoepidermoid carcinoma	Blank(s)	II	Blank(s)	Blank(s)	Blank(s)	Blank(s)	Blank(s)	T2	N0	M0	Blank(s)
Hospital inpatient/outpatient or clinic	Positive histology	Insured	Female	Married (including common law)	Right - origin of primary	Moderately differentiated; Grade II	27	1	White	1	101	0	0	2	2	0	0	1	0	1	Alive	Alive or dead of other cause	Alive or dead due to cancer	II	T2	N0	M0	3.2	32	2007	C07.9-Parotid gland	79	8430	Malignant	White	25-29 years	8430/3: Mucoepidermoid carcinoma	8430/3: Mucoepidermoid carcinoma	Blank(s)	II	Blank(s)	Blank(s)	Blank(s)	Blank(s)	Blank(s)	T2	N0	M0	Blank(s)
Hospital inpatient/outpatient or clinic	Positive histology	Insured	Female	Single (never married)	Left - origin of primary	Well differentiated; Grade I	25	1	Black	2	99	0	0	1	1	0	0	1	0	1	Alive	Alive or dead of other cause	Alive or dead due to cancer	I	T1	N0	M0	1.4	14	2007	C07.9-Parotid gland	79	8430	Malignant	Black	25-29 years	8430/3: Mucoepidermoid carcinoma	8430/3: Mucoepidermoid carcinoma	Blank(s)	I	Blank(s)	Blank(s)	Blank(s)	Blank(s)	Blank(s)	T1	N0	M0	Blank(s)
Hospital inpatient/outpatient or clinic	Positive histology	Insured	Female	Single (never married)	Right - origin of primary	Well differentiated; Grade I	70	5	Other (American Indian/AK Native, Asian/Pacific Islander)	3	96	0	0	1	1	0	0	0	0	0	Alive	Alive or dead of other cause	Alive or dead due to cancer	I	T1	N0	M0	1.5	15	2007	C07.9-Parotid gland	79	8430	Malignant	Asian or Pacific Islander	70-74 years	8430/3: Mucoepidermoid carcinoma	8430/3: Mucoepidermoid carcinoma	Blank(s)	I	Blank(s)	Blank(s)	Blank(s)	Blank(s)	Blank(s)	T1	N0	M0	Blank(s)
Hospital inpatient/outpatient or clinic	Positive histology	Insured	Female	Married (including common law)	Right - origin of primary	Undifferentiated; anaplastic; Grade IV	67	4	White	1	72	1	1	3	3	1	0	1	0	1	Dead	Dead (attributable to this cancer dx)	Alive or dead due to cancer	III	T3	N1	M0	3.5	35	2007	C07.9-Parotid gland	79	8430	Malignant	White	65-69 years	8430/3: Mucoepidermoid carcinoma	8430/3: Mucoepidermoid carcinoma	Blank(s)	III	Blank(s)	Blank(s)	Blank(s)	Blank(s)	Blank(s)	T3	N1	M0	Blank(s)
Hospital inpatient/outpatient or clinic	Positive histology	Insured	Female	Married (including common law)	Left - origin of primary	Undifferentiated; anaplastic; Grade IV	51	3	Black	2	45	1	1	4.1	4.1	1	0	1	0	1	Dead	Dead (attributable to this cancer dx)	Alive or dead due to cancer	IVA	T4a	N1	M0	1.8	18	2007	C07.9-Parotid gland	79	8430	Malignant	Black	50-54 years	8430/3: Mucoepidermoid carcinoma	8430/3: Mucoepidermoid carcinoma	Blank(s)	IVA	Blank(s)	Blank(s)	Blank(s)	Blank(s)	Blank(s)	T4a	N1	M0	Blank(s)
Hospital inpatient/outpatient or clinic	Positive histology	Insured	Female	Married (including common law)	Left - origin of primary	Well differentiated; Grade I	62	4	White	1	98	0	0	1	1	0	0	0	0	1	Alive	Alive or dead of other cause	Alive or dead due to cancer	I	T1	N0	M0	1.5	15	2007	C07.9-Parotid gland	79	8430	Malignant	White	60-64 years	8430/3: Mucoepidermoid carcinoma	8430/3: Mucoepidermoid carcinoma	Blank(s)	I	Blank(s)	Blank(s)	Blank(s)	Blank(s)	Blank(s)	T1	N0	M0	Blank(s)
Hospital inpatient/outpatient or clinic	Positive histology	Insured	Male	Married (including common law)	Left - origin of primary	Moderately differentiated; Grade II	60	4	White	1	100	0	0	1	1	0	0	1	0	1	Alive	Alive or dead of other cause	Alive or dead due to cancer	I	T1	N0	M0	2	20	2007	C07.9-Parotid gland	79	8430	Malignant	White	60-64 years	8430/3: Mucoepidermoid carcinoma	8430/3: Mucoepidermoid carcinoma	Blank(s)	I	Blank(s)	Blank(s)	Blank(s)	Blank(s)	Blank(s)	T1	N0	M0	Blank(s)
Hospital inpatient/outpatient or clinic	Positive histology	Insured/No specifics	Female	Married (including common law)	Right - origin of primary	Well differentiated; Grade I	31	1	Black	2	98	0	0	1	1	0	0	0	0	1	Alive	Alive or dead of other cause	Alive or dead due to cancer	I	T1	N0	M0	1.3	13	2007	C07.9-Parotid gland	79	8430	Malignant	Black	30-34 years	8430/3: Mucoepidermoid carcinoma	8430/3: Mucoepidermoid carcinoma	Blank(s)	I	Blank(s)	Blank(s)	Blank(s)	Blank(s)	Blank(s)	T1	N0	M0	Blank(s)
Hospital inpatient/outpatient or clinic	Positive histology	Insured	Female	Single (never married)	Right - origin of primary	Moderately differentiated; Grade II	23	1	White	1	98	0	0	1	1	0	0	1	0	1	Alive	Alive or dead of other cause	Alive or dead due to cancer	I	T1	N0	M0	0.7	7	2007	C07.9-Parotid gland	79	8430	Malignant	White	20-24 years	8430/3: Mucoepidermoid carcinoma	8430/3: Mucoepidermoid carcinoma	Blank(s)	I	Blank(s)	Blank(s)	Blank(s)	Blank(s)	Blank(s)	T1	N0	M0	Blank(s)
Hospital inpatient/outpatient or clinic	Positive histology	Insured	Male	Married (including common law)	Right - origin of primary	Well differentiated; Grade I	68	4	White	1	98	0	0	1	1	0	0	1	0	1	Alive	Alive or dead of other cause	Alive or dead due to cancer	I	T1	N0	M0	1.5	15	2007	C07.9-Parotid gland	79	8430	Malignant	White	65-69 years	8430/3: Mucoepidermoid carcinoma	8430/3: Mucoepidermoid carcinoma	Blank(s)	I	Blank(s)	Blank(s)	Blank(s)	Blank(s)	Blank(s)	T1	N0	M0	Blank(s)
Hospital inpatient/outpatient or clinic	Positive histology	Insured	Male	Divorced	Left - origin of primary	Well differentiated; Grade I	60	4	White	1	98	0	0	1	1	0	0	0	0	1	Alive	Alive or dead of other cause	Alive or dead due to cancer	I	T1	N0	M0	1.5	15	2007	C07.9-Parotid gland	79	8430	Malignant	White	60-64 years	8430/3: Mucoepidermoid carcinoma	8430/3: Mucoepidermoid carcinoma	Blank(s)	I	Blank(s)	Blank(s)	Blank(s)	Blank(s)	Blank(s)	T1	N0	M0	Blank(s)
Hospital inpatient/outpatient or clinic	Positive histology	Insured	Female	Single (never married)	Left - origin of primary	Well differentiated; Grade I	30	1	Other (American Indian/AK Native, Asian/Pacific Islander)	3	94	0	0	1	1	0	0	0	0	1	Alive	Alive or dead of other cause	Alive or dead due to cancer	I	T1	N0	M0	1	10	2008	C07.9-Parotid gland	79	8430	Malignant	Asian or Pacific Islander	30-34 years	8430/3: Mucoepidermoid carcinoma	8430/3: Mucoepidermoid carcinoma	Blank(s)	I	Blank(s)	Blank(s)	Blank(s)	Blank(s)	Blank(s)	T1	N0	M0	Blank(s)
Hospital inpatient/outpatient or clinic	Positive histology	Any Medicaid	Female	Widowed	Right - origin of primary	Poorly differentiated; Grade III	79	5	Other (American Indian/AK Native, Asian/Pacific Islander)	3	21	1	0	4.1	4.1	2.2	0	1	0	1	Dead	Dead (missing/unknown COD)	Dead (missing/unknown COD)	IVA	T4a	N2b	M0	4.4	44	2008	C07.9-Parotid gland	79	8430	Malignant	Asian or Pacific Islander	75-79 years	8430/3: Mucoepidermoid carcinoma	8430/3: Mucoepidermoid carcinoma	Blank(s)	IVA	Blank(s)	Blank(s)	Blank(s)	Blank(s)	Blank(s)	T4a	N2b	M0	Blank(s)
Hospital inpatient/outpatient or clinic	Positive histology	Insured	Female	Single (never married)	Left - origin of primary	Well differentiated; Grade I	24	1	Other (American Indian/AK Native, Asian/Pacific Islander)	3	93	0	0	1	1	0	0	1	0	1	Alive	Alive or dead of other cause	Alive or dead due to cancer	I	T1	N0	M0	1.5	15	2008	C07.9-Parotid gland	79	8430	Malignant	Asian or Pacific Islander	20-24 years	8430/3: Mucoepidermoid carcinoma	8430/3: Mucoepidermoid carcinoma	Blank(s)	I	Blank(s)	Blank(s)	Blank(s)	Blank(s)	Blank(s)	T1	N0	M0	Blank(s)
Hospital inpatient/outpatient or clinic	Positive histology	Insured	Female	Married (including common law)	Right - origin of primary	Moderately differentiated; Grade II	43	2	White	1	92	0	0	2	2	0	0	0	0	1	Alive	Alive or dead of other cause	Alive or dead due to cancer	II	T2	N0	M0	4	40	2008	C07.9-Parotid gland	79	8430	Malignant	White	40-44 years	8430/3: Mucoepidermoid carcinoma	8430/3: Mucoepidermoid carcinoma	Blank(s)	II	Blank(s)	Blank(s)	Blank(s)	Blank(s)	Blank(s)	T2	N0	M0	Blank(s)
Hospital inpatient/outpatient or clinic	Positive histology	Insured	Male	Married (including common law)	Left - origin of primary	Undifferentiated; anaplastic; Grade IV	45	2	White	1	36	1	1	1	1	0	0	1	0	1	Dead	Dead (attributable to this cancer dx)	Alive or dead due to cancer	I	T1	N0	M0	2	20	2008	C07.9-Parotid gland	79	8430	Malignant	White	45-49 years	8430/3: Mucoepidermoid carcinoma	8430/3: Mucoepidermoid carcinoma	Blank(s)	I	Blank(s)	Blank(s)	Blank(s)	Blank(s)	Blank(s)	T1	N0	M0	Blank(s)
Hospital inpatient/outpatient or clinic	Positive histology	Insured	Male	Single (never married)	Right - origin of primary	Moderately differentiated; Grade II	12	1	Other (American Indian/AK Native, Asian/Pacific Islander)	3	79	0	0	1	1	0	0	0	0	1	Alive	Alive or dead of other cause	Alive or dead due to cancer	I	T1	N0	M0	1.3	13	2008	C07.9-Parotid gland	79	8430	Malignant	Asian or Pacific Islander	10-14 years	8430/3: Mucoepidermoid carcinoma	8430/3: Mucoepidermoid carcinoma	Blank(s)	I	Blank(s)	Blank(s)	Blank(s)	Blank(s)	Blank(s)	T1	N0	M0	Blank(s)
Hospital inpatient/outpatient or clinic	Positive histology	Insured	Male	Married (including common law)	Right - origin of primary	Moderately differentiated; Grade II	73	5	Other (American Indian/AK Native, Asian/Pacific Islander)	3	83	0	0	2	2	0	0	0	0	1	Alive	Alive or dead of other cause	Alive or dead due to cancer	II	T2	N0	M0	2.5	25	2008	C07.9-Parotid gland	79	8430	Malignant	Asian or Pacific Islander	70-74 years	8430/3: Mucoepidermoid carcinoma	8430/3: Mucoepidermoid carcinoma	Blank(s)	II	Blank(s)	Blank(s)	Blank(s)	Blank(s)	Blank(s)	T2	N0	M0	Blank(s)
Hospital inpatient/outpatient or clinic	Positive histology	Insured	Female	Single (never married)	Left - origin of primary	Undifferentiated; anaplastic; Grade IV	32	1	Other (American Indian/AK Native, Asian/Pacific Islander)	3	11	1	1	3	3	1	0	1	1	1	Dead	Dead (attributable to this cancer dx)	Alive or dead due to cancer	III	T3	N1	M0	4.5	45	2008	C07.9-Parotid gland	79	8430	Malignant	Asian or Pacific Islander	30-34 years	8430/3: Mucoepidermoid carcinoma	8430/3: Mucoepidermoid carcinoma	Blank(s)	III	Blank(s)	Blank(s)	Blank(s)	Blank(s)	Blank(s)	T3	N1	M0	Blank(s)
Hospital inpatient/outpatient or clinic	Positive histology	Insured	Female	Married (including common law)	Right - origin of primary	Well differentiated; Grade I	47	2	White	1	85	0	0	3	3	0	0	1	0	1	Alive	Alive or dead of other cause	Alive or dead due to cancer	III	T3	N0	M0	1.5	15	2008	C07.9-Parotid gland	79	8430	Malignant	White	45-49 years	8430/3: Mucoepidermoid carcinoma	8430/3: Mucoepidermoid carcinoma	Blank(s)	III	Blank(s)	Blank(s)	Blank(s)	Blank(s)	Blank(s)	T3	N0	M0	Blank(s)
Hospital inpatient/outpatient or clinic	Positive histology	Insured	Male	Married (including common law)	Left - origin of primary	Undifferentiated; anaplastic; Grade IV	73	5	White	1	10	1	1	4.1	2	2.2	0	1	1	1	Dead	Dead (attributable to this cancer dx)	Alive or dead due to cancer	IVA	T2	N2b	M0	2.2	22	2008	C07.9-Parotid gland	79	8430	Malignant	White	70-74 years	8430/3: Mucoepidermoid carcinoma	8430/3: Mucoepidermoid carcinoma	Blank(s)	IVA	Blank(s)	Blank(s)	Blank(s)	Blank(s)	Blank(s)	T2	N2b	M0	Blank(s)
Hospital inpatient/outpatient or clinic	Positive histology	Insured	Male	Married (including common law)	Right - origin of primary	Moderately differentiated; Grade II	64	4	White	1	84	0	0	2	2	0	0	0	0	1	Alive	Alive or dead of other cause	Alive or dead due to cancer	II	T2	N0	M0	2.5	25	2008	C07.9-Parotid gland	79	8430	Malignant	White	60-64 years	8430/3: Mucoepidermoid carcinoma	8430/3: Mucoepidermoid carcinoma	Blank(s)	II	Blank(s)	Blank(s)	Blank(s)	Blank(s)	Blank(s)	T2	N0	M0	Blank(s)
Hospital inpatient/outpatient or clinic	Positive histology	Insured	Male	Single (never married)	Right - origin of primary	Moderately differentiated; Grade II	47	2	Black	2	65	0	0	3	1	1	0	0	0	1	Alive	Alive or dead of other cause	Alive or dead due to cancer	III	T1	N1	M0	1	10	2008	C07.9-Parotid gland	79	8430	Malignant	Black	45-49 years	8430/3: Mucoepidermoid carcinoma	8430/3: Mucoepidermoid carcinoma	Blank(s)	III	Blank(s)	Blank(s)	Blank(s)	Blank(s)	Blank(s)	T1	N1	M0	Blank(s)
Hospital inpatient/outpatient or clinic	Positive histology	Insured	Female	Widowed	Right - origin of primary	Well differentiated; Grade I	69	4	White	1	85	0	0	1	1	0	0	0	0	1	Alive	Alive or dead of other cause	Alive or dead due to cancer	I	T1	N0	M0	1.3	13	2008	C07.9-Parotid gland	79	8430	Malignant	White	65-69 years	8430/3: Mucoepidermoid carcinoma	8430/3: Mucoepidermoid carcinoma	Blank(s)	I	Blank(s)	Blank(s)	Blank(s)	Blank(s)	Blank(s)	T1	N0	M0	Blank(s)
Hospital inpatient/outpatient or clinic	Positive exfoliative cytology, no positive histology	Any Medicaid	Female	Divorced	Left - origin of primary	Poorly differentiated; Grade III	78	5	White	1	6	1	0	4.3	2	2.2	1	1	0	0	Dead	Alive or dead of other cause	Dead (attributable to causes other than this cancer dx)	IVC	T2	N2b	M1	2.8	28	2008	C07.9-Parotid gland	79	8430	Malignant	White	75-79 years	8430/3: Mucoepidermoid carcinoma	8430/3: Mucoepidermoid carcinoma	Blank(s)	IVC	Blank(s)	Blank(s)	Blank(s)	Blank(s)	Blank(s)	T2	N2b	M1	Blank(s)
Hospital inpatient/outpatient or clinic	Positive histology	Insured	Female	Married (including common law)	Right - origin of primary	Well differentiated; Grade I	56	3	White	1	89	0	0	3	3	0	0	0	0	1	Alive	Alive or dead of other cause	Alive or dead due to cancer	III	T3	N0	M0	1.4	14	2008	C07.9-Parotid gland	79	8430	Malignant	White	55-59 years	8430/3: Mucoepidermoid carcinoma	8430/3: Mucoepidermoid carcinoma	Blank(s)	III	Blank(s)	Blank(s)	Blank(s)	Blank(s)	Blank(s)	T3	N0	M0	Blank(s)
Hospital inpatient/outpatient or clinic	Positive histology	Insured	Female	Married (including common law)	Left - origin of primary	Well differentiated; Grade I	71	5	White	1	85	0	0	1	1	0	0	0	0	1	Alive	Alive or dead of other cause	Alive or dead due to cancer	I	T1	N0	M0	0.6	6	2008	C07.9-Parotid gland	79	8430	Malignant	White	70-74 years	8430/3: Mucoepidermoid carcinoma	8430/3: Mucoepidermoid carcinoma	Blank(s)	I	Blank(s)	Blank(s)	Blank(s)	Blank(s)	Blank(s)	T1	N0	M0	Blank(s)
Hospital inpatient/outpatient or clinic	Positive histology	Insured	Male	Single (never married)	Right - origin of primary	Well differentiated; Grade I	47	2	Black	2	90	0	0	2	2	0	0	0	0	1	Alive	Alive or dead of other cause	Alive or dead due to cancer	II	T2	N0	M0	2.4	24	2008	C07.9-Parotid gland	79	8430	Malignant	Black	45-49 years	8430/3: Mucoepidermoid carcinoma	8430/3: Mucoepidermoid carcinoma	Blank(s)	II	Blank(s)	Blank(s)	Blank(s)	Blank(s)	Blank(s)	T2	N0	M0	Blank(s)
Hospital inpatient/outpatient or clinic	Positive histology	Insured	Male	Married (including common law)	Left - origin of primary	Well differentiated; Grade I	40	2	Black	2	61	0	0	1	1	0	0	1	0	1	Alive	Alive or dead of other cause	Alive or dead due to cancer	I	T1	N0	M0	0.9	9	2008	C07.9-Parotid gland	79	8430	Malignant	Black	40-44 years	8430/3: Mucoepidermoid carcinoma	8430/3: Mucoepidermoid carcinoma	Blank(s)	I	Blank(s)	Blank(s)	Blank(s)	Blank(s)	Blank(s)	T1	N0	M0	Blank(s)
Hospital inpatient/outpatient or clinic	Positive histology	Insured/No specifics	Female	Married (including common law)	Right - origin of primary	Moderately differentiated; Grade II	75	5	White	1	57	1	0	1	1	0	0	0	0	1	Dead	Alive or dead of other cause	Dead (attributable to causes other than this cancer dx)	I	T1	N0	M0	1.4	14	2008	C07.9-Parotid gland	79	8430	Malignant	White	75-79 years	8430/3: Mucoepidermoid carcinoma	8430/3: Mucoepidermoid carcinoma	Blank(s)	I	Blank(s)	Blank(s)	Blank(s)	Blank(s)	Blank(s)	T1	N0	M0	Blank(s)
Hospital inpatient/outpatient or clinic	Positive histology	Insured	Male	Single (never married)	Left - origin of primary	Moderately differentiated; Grade II	54	3	White	1	86	0	0	4.1	4.1	0	0	1	0	1	Alive	Alive or dead of other cause	Alive or dead due to cancer	IVA	T4a	N0	M0	1.2	12	2008	C07.9-Parotid gland	79	8430	Malignant	White	50-54 years	8430/3: Mucoepidermoid carcinoma	8430/3: Mucoepidermoid carcinoma	Blank(s)	IVA	Blank(s)	Blank(s)	Blank(s)	Blank(s)	Blank(s)	T4a	N0	M0	Blank(s)
Hospital inpatient/outpatient or clinic	Positive histology	Any Medicaid	Female	Married (including common law)	Left - origin of primary	Well differentiated; Grade I	31	1	White	1	91	0	0	1	1	0	0	1	0	1	Alive	Alive or dead of other cause	Alive or dead due to cancer	I	T1	N0	M0	0.6	6	2008	C07.9-Parotid gland	79	8430	Malignant	White	30-34 years	8430/3: Mucoepidermoid carcinoma	8430/3: Mucoepidermoid carcinoma	Blank(s)	I	Blank(s)	Blank(s)	Blank(s)	Blank(s)	Blank(s)	T1	N0	M0	Blank(s)
Hospital inpatient/outpatient or clinic	Positive histology	Insured	Male	Married (including common law)	Left - origin of primary	Moderately differentiated; Grade II	59	3	White	1	85	0	0	1	1	0	0	0	0	1	Alive	Alive or dead of other cause	Alive or dead due to cancer	I	T1	N0	M0	1.8	18	2008	C07.9-Parotid gland	79	8430	Malignant	White	55-59 years	8430/3: Mucoepidermoid carcinoma	8430/3: Mucoepidermoid carcinoma	Blank(s)	I	Blank(s)	Blank(s)	Blank(s)	Blank(s)	Blank(s)	T1	N0	M0	Blank(s)
Hospital inpatient/outpatient or clinic	Positive histology	Insured/No specifics	Male	Single (never married)	Left - origin of primary	Undifferentiated; anaplastic; Grade IV	69	4	White	1	5	1	1	3	3	0	0	1	0	1	Dead	Dead (attributable to this cancer dx)	Alive or dead due to cancer	III	T3	N0	M0	3	30	2008	C07.9-Parotid gland	79	8430	Malignant	White	65-69 years	8430/3: Mucoepidermoid carcinoma	8430/3: Mucoepidermoid carcinoma	Blank(s)	III	Blank(s)	Blank(s)	Blank(s)	Blank(s)	Blank(s)	T3	N0	M0	Blank(s)
Hospital inpatient/outpatient or clinic	Positive exfoliative cytology, no positive histology	Insured	Male	Married (including common law)	Left - origin of primary	Poorly differentiated; Grade III	76	5	White	1	94	1	0	3	3	0	0	1	1	1	Dead	Alive or dead of other cause	Dead (attributable to causes other than this cancer dx)	III	T3	N0	M0	3.6	36	2008	C07.9-Parotid gland	79	8430	Malignant	White	75-79 years	8430/3: Mucoepidermoid carcinoma	8430/3: Mucoepidermoid carcinoma	Blank(s)	III	Blank(s)	Blank(s)	Blank(s)	Blank(s)	Blank(s)	T3	N0	M0	Blank(s)
Other hospital outpatient unit or surgery center (2006+)	Positive histology	Insured	Male	Married (including common law)	Right - origin of primary	Well differentiated; Grade I	35	1	White	1	95	0	0	1	1	0	0	0	0	1	Alive	Alive or dead of other cause	Alive or dead due to cancer	I	T1	N0	M0	1.8	18	2008	C07.9-Parotid gland	79	8430	Malignant	White	35-39 years	8430/3: Mucoepidermoid carcinoma	8430/3: Mucoepidermoid carcinoma	Blank(s)	I	Blank(s)	Blank(s)	Blank(s)	Blank(s)	Blank(s)	T1	N0	M0	Blank(s)
Hospital inpatient/outpatient or clinic	Positive histology	Insured	Male	Divorced	Left - origin of primary	Well differentiated; Grade I	51	3	White	1	91	0	0	2	2	0	0	1	0	1	Alive	Alive or dead of other cause	Alive or dead due to cancer	II	T2	N0	M0	2.9	29	2008	C07.9-Parotid gland	79	8430	Malignant	White	50-54 years	8430/3: Mucoepidermoid carcinoma	8430/3: Mucoepidermoid carcinoma	Blank(s)	II	Blank(s)	Blank(s)	Blank(s)	Blank(s)	Blank(s)	T2	N0	M0	Blank(s)
Hospital inpatient/outpatient or clinic	Positive histology	Insured/No specifics	Female	Married (including common law)	Right - origin of primary	Moderately differentiated; Grade II	82	5	White	1	62	1	1	4.1	3	2.2	0	1	0	1	Dead	Dead (attributable to this cancer dx)	Alive or dead due to cancer	IVA	T3	N2b	M0	3.7	37	2008	C07.9-Parotid gland	79	8430	Malignant	White	80-84 years	8430/3: Mucoepidermoid carcinoma	8430/3: Mucoepidermoid carcinoma	Blank(s)	IVA	Blank(s)	Blank(s)	Blank(s)	Blank(s)	Blank(s)	T3	N2b	M0	Blank(s)
Hospital inpatient/outpatient or clinic	Positive histology	Insured	Male	Married (including common law)	Right - origin of primary	Well differentiated; Grade I	51	3	White	1	93	0	0	1	1	0	0	0	0	1	Alive	Alive or dead of other cause	Alive or dead due to cancer	I	T1	N0	M0	1.6	16	2008	C07.9-Parotid gland	79	8430	Malignant	White	50-54 years	8430/3: Mucoepidermoid carcinoma	8430/3: Mucoepidermoid carcinoma	Blank(s)	I	Blank(s)	Blank(s)	Blank(s)	Blank(s)	Blank(s)	T1	N0	M0	Blank(s)
Hospital inpatient/outpatient or clinic	Positive histology	Insured	Male	Married (including common law)	Left - origin of primary	Moderately differentiated; Grade II	29	1	Black	2	90	0	0	2	2	0	0	1	0	1	Alive	Alive or dead of other cause	Alive or dead due to cancer	II	T2	N0	M0	3.5	35	2008	C07.9-Parotid gland	79	8430	Malignant	Black	25-29 years	8430/3: Mucoepidermoid carcinoma	8430/3: Mucoepidermoid carcinoma	Blank(s)	II	Blank(s)	Blank(s)	Blank(s)	Blank(s)	Blank(s)	T2	N0	M0	Blank(s)
Hospital inpatient/outpatient or clinic	Positive histology	Any Medicaid	Female	Single (never married)	Right - origin of primary	Moderately differentiated; Grade II	39	1	Other (American Indian/AK Native, Asian/Pacific Islander)	3	88	1	1	4.1	3	2.2	0	1	1	1	Dead	Dead (attributable to this cancer dx)	Alive or dead due to cancer	IVA	T3	N2b	M0	6	60	2008	C07.9-Parotid gland	79	8430	Malignant	American Indian/Alaska Native	35-39 years	8430/3: Mucoepidermoid carcinoma	8430/3: Mucoepidermoid carcinoma	Blank(s)	IVA	Blank(s)	Blank(s)	Blank(s)	Blank(s)	Blank(s)	T3	N2b	M0	Blank(s)
Hospital inpatient/outpatient or clinic	Positive histology	Insured	Female	Married (including common law)	Left - origin of primary	Well differentiated; Grade I	50	3	White	1	90	0	0	1	1	0	0	0	0	1	Alive	Alive or dead of other cause	Alive or dead due to cancer	I	T1	N0	M0	2	20	2008	C07.9-Parotid gland	79	8430	Malignant	White	50-54 years	8430/3: Mucoepidermoid carcinoma	8430/3: Mucoepidermoid carcinoma	Blank(s)	I	Blank(s)	Blank(s)	Blank(s)	Blank(s)	Blank(s)	T1	N0	M0	Blank(s)
Hospital inpatient/outpatient or clinic	Positive histology	Insured	Female	Married (including common law)	Right - origin of primary	Well differentiated; Grade I	44	2	White	1	95	0	0	1	1	0	0	0	0	1	Alive	Alive or dead of other cause	Alive or dead due to cancer	I	T1	N0	M0	0.8	8	2008	C07.9-Parotid gland	79	8430	Malignant	White	40-44 years	8430/3: Mucoepidermoid carcinoma	8430/3: Mucoepidermoid carcinoma	Blank(s)	I	Blank(s)	Blank(s)	Blank(s)	Blank(s)	Blank(s)	T1	N0	M0	Blank(s)
Hospital inpatient/outpatient or clinic	Positive histology	Insured	Male	Divorced	Left - origin of primary	Moderately differentiated; Grade II	75	5	White	1	41	1	0	3	3	0	0	0	0	1	Dead	Alive or dead of other cause	Dead (attributable to causes other than this cancer dx)	III	T3	N0	M0	6.2	62	2008	C07.9-Parotid gland	79	8430	Malignant	White	75-79 years	8430/3: Mucoepidermoid carcinoma	8430/3: Mucoepidermoid carcinoma	Blank(s)	III	Blank(s)	Blank(s)	Blank(s)	Blank(s)	Blank(s)	T3	N0	M0	Blank(s)
Hospital inpatient/outpatient or clinic	Positive histology	Insured	Female	Married (including common law)	Left - origin of primary	Moderately differentiated; Grade II	27	1	White	1	85	0	0	2	2	0	0	0	0	1	Alive	Alive or dead of other cause	Alive or dead due to cancer	II	T2	N0	M0	3	30	2008	C07.9-Parotid gland	79	8430	Malignant	White	25-29 years	8430/3: Mucoepidermoid carcinoma	8430/3: Mucoepidermoid carcinoma	Blank(s)	II	Blank(s)	Blank(s)	Blank(s)	Blank(s)	Blank(s)	T2	N0	M0	Blank(s)
Hospital inpatient/outpatient or clinic	Positive histology	Insured	Female	Single (never married)	Left - origin of primary	Moderately differentiated; Grade II	14	1	White	1	85	0	0	2	2	0	0	0	0	1	Alive	Alive or dead of other cause	Alive or dead due to cancer	II	T2	N0	M0	2.5	25	2008	C07.9-Parotid gland	79	8430	Malignant	White	10-14 years	8430/3: Mucoepidermoid carcinoma	8430/3: Mucoepidermoid carcinoma	Blank(s)	II	Blank(s)	Blank(s)	Blank(s)	Blank(s)	Blank(s)	T2	N0	M0	Blank(s)
Hospital inpatient/outpatient or clinic	Positive histology	Insured	Female	Married (including common law)	Left - origin of primary	Moderately differentiated; Grade II	27	1	White	1	95	0	0	1	1	0	0	0	0	1	Alive	Alive or dead of other cause	Alive or dead due to cancer	I	T1	N0	M0	1.6	16	2008	C07.9-Parotid gland	79	8430	Malignant	White	25-29 years	8430/3: Mucoepidermoid carcinoma	8430/3: Mucoepidermoid carcinoma	Blank(s)	I	Blank(s)	Blank(s)	Blank(s)	Blank(s)	Blank(s)	T1	N0	M0	Blank(s)
Hospital inpatient/outpatient or clinic	Positive histology	Any Medicaid	Male	Single (never married)	Left - origin of primary	Well differentiated; Grade I	47	2	White	1	93	0	0	1	1	0	0	0	0	1	Alive	Alive or dead of other cause	Alive or dead due to cancer	I	T1	N0	M0	1	10	2008	C07.9-Parotid gland	79	8430	Malignant	White	45-49 years	8430/3: Mucoepidermoid carcinoma	8430/3: Mucoepidermoid carcinoma	Blank(s)	I	Blank(s)	Blank(s)	Blank(s)	Blank(s)	Blank(s)	T1	N0	M0	Blank(s)
Hospital inpatient/outpatient or clinic	Positive histology	Insured/No specifics	Male	Married (including common law)	Left - origin of primary	Poorly differentiated; Grade III	68	4	White	1	26	1	1	3	3	1	0	1	0	1	Dead	Dead (attributable to this cancer dx)	Alive or dead due to cancer	III	T3	N1	M0	4.7	47	2008	C07.9-Parotid gland	79	8430	Malignant	White	65-69 years	8430/3: Mucoepidermoid carcinoma	8430/3: Mucoepidermoid carcinoma	Blank(s)	III	Blank(s)	Blank(s)	Blank(s)	Blank(s)	Blank(s)	T3	N1	M0	Blank(s)
Hospital inpatient/outpatient or clinic	Positive histology	Insurance status unknown	Female	Married (including common law)	Left - origin of primary	Well differentiated; Grade I	49	2	White	1	85	0	0	1	1	0	0	0	0	1	Alive	Alive or dead of other cause	Alive or dead due to cancer	I	T1	N0	M0	1.1	11	2008	C07.9-Parotid gland	79	8430	Malignant	White	45-49 years	8430/3: Mucoepidermoid carcinoma	8430/3: Mucoepidermoid carcinoma	Blank(s)	I	Blank(s)	Blank(s)	Blank(s)	Blank(s)	Blank(s)	T1	N0	M0	Blank(s)
Hospital inpatient/outpatient or clinic	Positive histology	Insured	Male	Married (including common law)	Right - origin of primary	Poorly differentiated; Grade III	76	5	White	1	95	0	0	4.1	4.1	0	0	1	0	1	Alive	Alive or dead of other cause	Alive or dead due to cancer	IVA	T4a	N0	M0	2.5	25	2008	C07.9-Parotid gland	79	8430	Malignant	White	75-79 years	8430/3: Mucoepidermoid carcinoma	8430/3: Mucoepidermoid carcinoma	Blank(s)	IVA	Blank(s)	Blank(s)	Blank(s)	Blank(s)	Blank(s)	T4a	N0	M0	Blank(s)
Hospital inpatient/outpatient or clinic	Positive histology	Insured	Male	Married (including common law)	Left - origin of primary	Well differentiated; Grade I	51	3	White	1	89	0	0	1	1	0	0	0	0	1	Alive	Alive or dead of other cause	Alive or dead due to cancer	I	T1	N0	M0	0.5	5	2008	C07.9-Parotid gland	79	8430	Malignant	White	50-54 years	8430/3: Mucoepidermoid carcinoma	8430/3: Mucoepidermoid carcinoma	Blank(s)	I	Blank(s)	Blank(s)	Blank(s)	Blank(s)	Blank(s)	T1	N0	M0	Blank(s)
Hospital inpatient/outpatient or clinic	Positive histology	Insured	Female	Married (including common law)	Left - origin of primary	Moderately differentiated; Grade II	37	1	Black	2	89	0	0	1	1	0	0	0	0	1	Alive	Alive or dead of other cause	Alive or dead due to cancer	I	T1	N0	M0	2	20	2008	C07.9-Parotid gland	79	8430	Malignant	Black	35-39 years	8430/3: Mucoepidermoid carcinoma	8430/3: Mucoepidermoid carcinoma	Blank(s)	I	Blank(s)	Blank(s)	Blank(s)	Blank(s)	Blank(s)	T1	N0	M0	Blank(s)
Hospital inpatient/outpatient or clinic	Positive histology	Insured	Male	Single (never married)	Left - origin of primary	Moderately differentiated; Grade II	43	2	White	1	86	0	0	1	1	0	0	1	0	1	Alive	Alive or dead of other cause	Alive or dead due to cancer	I	T1	N0	M0	1.7	17	2008	C07.9-Parotid gland	79	8430	Malignant	White	40-44 years	8430/3: Mucoepidermoid carcinoma	8430/3: Mucoepidermoid carcinoma	Blank(s)	I	Blank(s)	Blank(s)	Blank(s)	Blank(s)	Blank(s)	T1	N0	M0	Blank(s)
Hospital inpatient/outpatient or clinic	Positive histology	Insured	Female	Married (including common law)	Left - origin of primary	Well differentiated; Grade I	43	2	Other (American Indian/AK Native, Asian/Pacific Islander)	3	95	0	0	3	3	1	0	1	0	1	Alive	Alive or dead of other cause	Alive or dead due to cancer	III	T3	N1	M0	5	50	2008	C07.9-Parotid gland	79	8430	Malignant	Asian or Pacific Islander	40-44 years	8430/3: Mucoepidermoid carcinoma	8430/3: Mucoepidermoid carcinoma	Blank(s)	III	Blank(s)	Blank(s)	Blank(s)	Blank(s)	Blank(s)	T3	N1	M0	Blank(s)
Hospital inpatient/outpatient or clinic	Positive histology	Insured	Female	Married (including common law)	Left - origin of primary	Moderately differentiated; Grade II	54	3	White	1	92	0	0	1	1	0	0	0	0	1	Alive	Alive or dead of other cause	Alive or dead due to cancer	I	T1	N0	M0	2	20	2008	C07.9-Parotid gland	79	8430	Malignant	White	50-54 years	8430/3: Mucoepidermoid carcinoma	8430/3: Mucoepidermoid carcinoma	Blank(s)	I	Blank(s)	Blank(s)	Blank(s)	Blank(s)	Blank(s)	T1	N0	M0	Blank(s)
Hospital inpatient/outpatient or clinic	Positive histology	Insured	Male	Separated	Left - origin of primary	Undifferentiated; anaplastic; Grade IV	78	5	White	1	72	1	1	4.1	4.1	1	0	1	0	1	Dead	Dead (attributable to this cancer dx)	Alive or dead due to cancer	IVA	T4a	N1	M0	2.2	22	2008	C07.9-Parotid gland	79	8430	Malignant	White	75-79 years	8430/3: Mucoepidermoid carcinoma	8430/3: Mucoepidermoid carcinoma	Blank(s)	IVA	Blank(s)	Blank(s)	Blank(s)	Blank(s)	Blank(s)	T4a	N1	M0	Blank(s)
Hospital inpatient/outpatient or clinic	Positive histology	Insured/No specifics	Male	Married (including common law)	Right - origin of primary	Moderately differentiated; Grade II	81	5	White	1	80	0	0	3	3	0	0	1	0	1	Alive	Alive or dead of other cause	Alive or dead due to cancer	III	T3	N0	M0	2.2	22	2008	C07.9-Parotid gland	79	8430	Malignant	White	80-84 years	8430/3: Mucoepidermoid carcinoma	8430/3: Mucoepidermoid carcinoma	Blank(s)	III	Blank(s)	Blank(s)	Blank(s)	Blank(s)	Blank(s)	T3	N0	M0	Blank(s)
Hospital inpatient/outpatient or clinic	Positive histology	Insured	Male	Married (including common law)	Left - origin of primary	Well differentiated; Grade I	65	4	White	1	88	0	0	1	1	0	0	0	0	1	Alive	Alive or dead of other cause	Alive or dead due to cancer	I	T1	N0	M0	1.7	17	2008	C07.9-Parotid gland	79	8430	Malignant	White	65-69 years	8430/3: Mucoepidermoid carcinoma	8430/3: Mucoepidermoid carcinoma	Blank(s)	I	Blank(s)	Blank(s)	Blank(s)	Blank(s)	Blank(s)	T1	N0	M0	Blank(s)
Hospital inpatient/outpatient or clinic	Positive histology	Insured	Male	Single (never married)	Left - origin of primary	Moderately differentiated; Grade II	24	1	White	1	87	0	0	2	2	0	0	0	0	1	Alive	Alive or dead of other cause	Alive or dead due to cancer	II	T2	N0	M0	3	30	2008	C07.9-Parotid gland	79	8430	Malignant	White	20-24 years	8430/3: Mucoepidermoid carcinoma	8430/3: Mucoepidermoid carcinoma	Blank(s)	II	Blank(s)	Blank(s)	Blank(s)	Blank(s)	Blank(s)	T2	N0	M0	Blank(s)
Hospital inpatient/outpatient or clinic	Positive histology	Any Medicaid	Male	Widowed	Right - origin of primary	Undifferentiated; anaplastic; Grade IV	73	5	White	1	13	1	0	4.3	4.1	2.1	1	0	0	1	Dead	Alive or dead of other cause	Dead (attributable to causes other than this cancer dx)	IVC	T4a	N2a	M1	7	70	2008	C07.9-Parotid gland	79	8430	Malignant	White	70-74 years	8430/3: Mucoepidermoid carcinoma	8430/3: Mucoepidermoid carcinoma	Blank(s)	IVC	Blank(s)	Blank(s)	Blank(s)	Blank(s)	Blank(s)	T4a	N2a	M1	Blank(s)
Hospital inpatient/outpatient or clinic	Positive histology	Insured/No specifics	Female	Married (including common law)	Right - origin of primary	Well differentiated; Grade I	59	3	White	1	90	0	0	2	2	0	0	0	0	1	Alive	Alive or dead of other cause	Alive or dead due to cancer	II	T2	N0	M0	4	40	2008	C07.9-Parotid gland	79	8430	Malignant	White	55-59 years	8430/3: Mucoepidermoid carcinoma	8430/3: Mucoepidermoid carcinoma	Blank(s)	II	Blank(s)	Blank(s)	Blank(s)	Blank(s)	Blank(s)	T2	N0	M0	Blank(s)
Hospital inpatient/outpatient or clinic	Positive histology	Any Medicaid	Female	Single (never married)	Right - origin of primary	Moderately differentiated; Grade II	83	5	Black	2	93	0	0	1	1	0	0	0	0	1	Alive	Alive or dead of other cause	Alive or dead due to cancer	I	T1	N0	M0	1.5	15	2008	C07.9-Parotid gland	79	8430	Malignant	Black	80-84 years	8430/3: Mucoepidermoid carcinoma	8430/3: Mucoepidermoid carcinoma	Blank(s)	I	Blank(s)	Blank(s)	Blank(s)	Blank(s)	Blank(s)	T1	N0	M0	Blank(s)
Hospital inpatient/outpatient or clinic	Positive histology	Insured	Male	Single (never married)	Left - origin of primary	Moderately differentiated; Grade II	25	1	White	1	90	0	0	2	2	0	0	0	0	1	Alive	Alive or dead of other cause	Alive or dead due to cancer	II	T2	N0	M0	2.5	25	2008	C07.9-Parotid gland	79	8430	Malignant	White	25-29 years	8430/3: Mucoepidermoid carcinoma	8430/3: Mucoepidermoid carcinoma	Blank(s)	II	Blank(s)	Blank(s)	Blank(s)	Blank(s)	Blank(s)	T2	N0	M0	Blank(s)
Hospital inpatient/outpatient or clinic	Positive histology	Insured	Female	Married (including common law)	Left - origin of primary	Moderately differentiated; Grade II	24	1	White	1	91	0	0	1	1	0	0	1	0	1	Alive	Alive or dead of other cause	Alive or dead due to cancer	I	T1	N0	M0	1.5	15	2008	C07.9-Parotid gland	79	8430	Malignant	White	20-24 years	8430/3: Mucoepidermoid carcinoma	8430/3: Mucoepidermoid carcinoma	Blank(s)	I	Blank(s)	Blank(s)	Blank(s)	Blank(s)	Blank(s)	T1	N0	M0	Blank(s)
Hospital inpatient/outpatient or clinic	Positive histology	Insured	Male	Unknown	Right - origin of primary	Moderately differentiated; Grade II	33	1	White	1	89	0	0	2	2	0	0	0	0	1	Alive	Alive or dead of other cause	Alive or dead due to cancer	II	T2	N0	M0	3.1	31	2008	C07.9-Parotid gland	79	8430	Malignant	White	30-34 years	8430/3: Mucoepidermoid carcinoma	8430/3: Mucoepidermoid carcinoma	Blank(s)	II	Blank(s)	Blank(s)	Blank(s)	Blank(s)	Blank(s)	T2	N0	M0	Blank(s)
Hospital inpatient/outpatient or clinic	Positive histology	Insured	Female	Married (including common law)	Left - origin of primary	Well differentiated; Grade I	56	3	White	1	89	0	0	1	1	0	0	0	0	1	Alive	Alive or dead of other cause	Alive or dead due to cancer	I	T1	N0	M0	1.1	11	2008	C07.9-Parotid gland	79	8430	Malignant	White	55-59 years	8430/3: Mucoepidermoid carcinoma	8430/3: Mucoepidermoid carcinoma	Blank(s)	I	Blank(s)	Blank(s)	Blank(s)	Blank(s)	Blank(s)	T1	N0	M0	Blank(s)
Hospital inpatient/outpatient or clinic	Positive histology	Insured/No specifics	Female	Divorced	Left - origin of primary	Undifferentiated; anaplastic; Grade IV	63	4	Other (American Indian/AK Native, Asian/Pacific Islander)	3	85	0	0	3	3	0	0	1	0	1	Alive	Alive or dead of other cause	Alive or dead due to cancer	III	T3	N0	M0	2.4	24	2008	C07.9-Parotid gland	79	8430	Malignant	Asian or Pacific Islander	60-64 years	8430/3: Mucoepidermoid carcinoma	8430/3: Mucoepidermoid carcinoma	Blank(s)	III	Blank(s)	Blank(s)	Blank(s)	Blank(s)	Blank(s)	T3	N0	M0	Blank(s)
Hospital inpatient/outpatient or clinic	Positive histology	Insured	Male	Married (including common law)	Right - origin of primary	Well differentiated; Grade I	26	1	White	1	75	0	0	2	2	0	0	0	0	1	Alive	Alive or dead of other cause	Alive or dead due to cancer	II	T2	N0	M0	3	30	2008	C07.9-Parotid gland	79	8430	Malignant	White	25-29 years	8430/3: Mucoepidermoid carcinoma	8430/3: Mucoepidermoid carcinoma	Blank(s)	II	Blank(s)	Blank(s)	Blank(s)	Blank(s)	Blank(s)	T2	N0	M0	Blank(s)
Hospital inpatient/outpatient or clinic	Positive histology	Insured	Male	Single (never married)	Right - origin of primary	Moderately differentiated; Grade II	31	1	Black	2	83	0	0	1	1	0	0	0	0	1	Alive	Alive or dead of other cause	Alive or dead due to cancer	I	T1	N0	M0	1.1	11	2008	C07.9-Parotid gland	79	8430	Malignant	Black	30-34 years	8430/3: Mucoepidermoid carcinoma	8430/3: Mucoepidermoid carcinoma	Blank(s)	I	Blank(s)	Blank(s)	Blank(s)	Blank(s)	Blank(s)	T1	N0	M0	Blank(s)
Hospital inpatient/outpatient or clinic	Positive histology	Any Medicaid	Male	Single (never married)	Left - origin of primary	Poorly differentiated; Grade III	18	1	White	1	85	0	0	1	1	0	0	1	0	1	Alive	Alive or dead of other cause	Alive or dead due to cancer	I	T1	N0	M0	1.5	15	2008	C07.9-Parotid gland	79	8430	Malignant	White	15-19 years	8430/3: Mucoepidermoid carcinoma	8430/3: Mucoepidermoid carcinoma	Blank(s)	I	Blank(s)	Blank(s)	Blank(s)	Blank(s)	Blank(s)	T1	N0	M0	Blank(s)
Hospital inpatient/outpatient or clinic	Positive histology	Any Medicaid	Male	Married (including common law)	Right - origin of primary	Undifferentiated; anaplastic; Grade IV	50	3	White	1	73	0	0	4.2	4.2	0	0	1	1	1	Alive	Alive or dead of other cause	Alive or dead due to cancer	IVB	T4b	N0	M0	unknown	999	2008	C07.9-Parotid gland	79	8430	Malignant	White	50-54 years	8430/3: Mucoepidermoid carcinoma	8430/3: Mucoepidermoid carcinoma	Blank(s)	IVB	Blank(s)	Blank(s)	Blank(s)	Blank(s)	Blank(s)	T4b	N0	M0	Blank(s)
Hospital inpatient/outpatient or clinic	Positive histology	Insured	Male	Single (never married)	Right - origin of primary	Poorly differentiated; Grade III	52	3	Black	2	25	1	1	4.3	1	2.2	1	1	0	1	Dead	Dead (attributable to this cancer dx)	Alive or dead due to cancer	IVC	T1	N2b	M1	1.8	18	2008	C07.9-Parotid gland	79	8430	Malignant	Black	50-54 years	8430/3: Mucoepidermoid carcinoma	8430/3: Mucoepidermoid carcinoma	Blank(s)	IVC	Blank(s)	Blank(s)	Blank(s)	Blank(s)	Blank(s)	T1	N2b	M1	Blank(s)
Hospital inpatient/outpatient or clinic	Positive histology	Any Medicaid	Female	Single (never married)	Left - origin of primary	Moderately differentiated; Grade II	60	4	White	1	91	0	0	2	2	0	0	0	0	1	Alive	Alive or dead of other cause	Alive or dead due to cancer	II	T2	N0	M0	2.7	27	2008	C07.9-Parotid gland	79	8430	Malignant	White	60-64 years	8430/3: Mucoepidermoid carcinoma	8430/3: Mucoepidermoid carcinoma	Blank(s)	II	Blank(s)	Blank(s)	Blank(s)	Blank(s)	Blank(s)	T2	N0	M0	Blank(s)
Hospital inpatient/outpatient or clinic	Positive histology	Insured	Female	Married (including common law)	Left - origin of primary	Poorly differentiated; Grade III	69	4	White	1	88	0	0	1	1	0	0	1	0	1	Alive	Alive or dead of other cause	Alive or dead due to cancer	I	T1	N0	M0	1.5	15	2008	C07.9-Parotid gland	79	8430	Malignant	White	65-69 years	8430/3: Mucoepidermoid carcinoma	8430/3: Mucoepidermoid carcinoma	Blank(s)	I	Blank(s)	Blank(s)	Blank(s)	Blank(s)	Blank(s)	T1	N0	M0	Blank(s)
Hospital inpatient/outpatient or clinic	Positive histology	Insured	Female	Single (never married)	Right - origin of primary	Well differentiated; Grade I	20	1	White	1	90	0	0	1	1	0	0	0	0	1	Alive	Alive or dead of other cause	Alive or dead due to cancer	I	T1	N0	M0	2	20	2008	C07.9-Parotid gland	79	8430	Malignant	White	20-24 years	8430/3: Mucoepidermoid carcinoma	8430/3: Mucoepidermoid carcinoma	Blank(s)	I	Blank(s)	Blank(s)	Blank(s)	Blank(s)	Blank(s)	T1	N0	M0	Blank(s)
Hospital inpatient/outpatient or clinic	Positive histology	Any Medicaid	Male	Single (never married)	Right - origin of primary	Moderately differentiated; Grade II	38	1	White	1	78	0	0	2	2	0	0	0	0	1	Alive	Alive or dead of other cause	Alive or dead due to cancer	II	T2	N0	M0	2.5	25	2008	C07.9-Parotid gland	79	8430	Malignant	White	35-39 years	8430/3: Mucoepidermoid carcinoma	8430/3: Mucoepidermoid carcinoma	Blank(s)	II	Blank(s)	Blank(s)	Blank(s)	Blank(s)	Blank(s)	T2	N0	M0	Blank(s)
Hospital inpatient/outpatient or clinic	Positive histology	Insured	Female	Married (including common law)	Right - origin of primary	Moderately differentiated; Grade II	46	2	White	1	91	0	0	1	1	0	0	0	0	1	Alive	Alive or dead of other cause	Alive or dead due to cancer	I	T1	N0	M0	1.2	12	2008	C07.9-Parotid gland	79	8430	Malignant	White	45-49 years	8430/3: Mucoepidermoid carcinoma	8430/3: Mucoepidermoid carcinoma	Blank(s)	I	Blank(s)	Blank(s)	Blank(s)	Blank(s)	Blank(s)	T1	N0	M0	Blank(s)
Hospital inpatient/outpatient or clinic	Positive histology	Insured	Female	Single (never married)	Right - origin of primary	Moderately differentiated; Grade II	26	1	White	1	89	0	0	1	1	0	0	0	0	1	Alive	Alive or dead of other cause	Alive or dead due to cancer	I	T1	N0	M0	2	20	2008	C07.9-Parotid gland	79	8430	Malignant	White	25-29 years	8430/3: Mucoepidermoid carcinoma	8430/3: Mucoepidermoid carcinoma	Blank(s)	I	Blank(s)	Blank(s)	Blank(s)	Blank(s)	Blank(s)	T1	N0	M0	Blank(s)
Hospital inpatient/outpatient or clinic	Positive histology	Insured	Female	Married (including common law)	Right - origin of primary	Moderately differentiated; Grade II	88	5	White	1	20	1	0	2	2	0	0	0	0	1	Dead	Alive or dead of other cause	Dead (attributable to causes other than this cancer dx)	II	T2	N0	M0	3	30	2008	C07.9-Parotid gland	79	8430	Malignant	White	85+ years	8430/3: Mucoepidermoid carcinoma	8430/3: Mucoepidermoid carcinoma	Blank(s)	II	Blank(s)	Blank(s)	Blank(s)	Blank(s)	Blank(s)	T2	N0	M0	Blank(s)
Hospital inpatient/outpatient or clinic	Positive histology	Insured	Male	Widowed	Right - origin of primary	Moderately differentiated; Grade II	77	5	White	1	76	0	0	2	2	0	0	1	0	1	Alive	Alive or dead of other cause	Alive or dead due to cancer	II	T2	N0	M0	2.7	27	2008	C07.9-Parotid gland	79	8430	Malignant	White	75-79 years	8430/3: Mucoepidermoid carcinoma	8430/3: Mucoepidermoid carcinoma	Blank(s)	II	Blank(s)	Blank(s)	Blank(s)	Blank(s)	Blank(s)	T2	N0	M0	Blank(s)
Hospital inpatient/outpatient or clinic	Positive histology	Insured	Male	Married (including common law)	Left - origin of primary	Moderately differentiated; Grade II	54	3	White	1	86	0	0	2	2	0	0	1	0	1	Alive	Alive or dead of other cause	Alive or dead due to cancer	II	T2	N0	M0	3	30	2008	C07.9-Parotid gland	79	8430	Malignant	White	50-54 years	8430/3: Mucoepidermoid carcinoma	8430/3: Mucoepidermoid carcinoma	Blank(s)	II	Blank(s)	Blank(s)	Blank(s)	Blank(s)	Blank(s)	T2	N0	M0	Blank(s)
Hospital inpatient/outpatient or clinic	Positive histology	Insured	Male	Divorced	Right - origin of primary	Poorly differentiated; Grade III	47	2	White	1	88	0	0	4.2	4.2	2.2	0	1	1	1	Alive	Alive or dead of other cause	Alive or dead due to cancer	IVB	T4b	N2b	M0	6.2	62	2008	C07.9-Parotid gland	79	8430	Malignant	White	45-49 years	8430/3: Mucoepidermoid carcinoma	8430/3: Mucoepidermoid carcinoma	Blank(s)	IVB	Blank(s)	Blank(s)	Blank(s)	Blank(s)	Blank(s)	T4b	N2b	M0	Blank(s)
Hospital inpatient/outpatient or clinic	Positive histology	Insured	Female	Single (never married)	Left - origin of primary	Moderately differentiated; Grade II	35	1	White	1	91	0	0	1	1	0	0	0	0	1	Alive	Alive or dead of other cause	Alive or dead due to cancer	I	T1	N0	M0	1.5	15	2008	C07.9-Parotid gland	79	8430	Malignant	White	35-39 years	8430/3: Mucoepidermoid carcinoma	8430/3: Mucoepidermoid carcinoma	Blank(s)	I	Blank(s)	Blank(s)	Blank(s)	Blank(s)	Blank(s)	T1	N0	M0	Blank(s)
Hospital inpatient/outpatient or clinic	Positive histology	Any Medicaid	Female	Single (never married)	Left - origin of primary	Moderately differentiated; Grade II	43	2	Black	2	86	0	0	1	1	0	0	0	0	1	Alive	Alive or dead of other cause	Alive or dead due to cancer	I	T1	N0	M0	1.6	16	2008	C07.9-Parotid gland	79	8430	Malignant	Black	40-44 years	8430/3: Mucoepidermoid carcinoma	8430/3: Mucoepidermoid carcinoma	Blank(s)	I	Blank(s)	Blank(s)	Blank(s)	Blank(s)	Blank(s)	T1	N0	M0	Blank(s)
Hospital inpatient/outpatient or clinic	Positive histology	Insured	Female	Divorced	Left - origin of primary	Moderately differentiated; Grade II	55	3	White	1	85	0	0	1	1	0	0	1	0	1	Alive	Alive or dead of other cause	Alive or dead due to cancer	I	T1	N0	M0	1.4	14	2008	C07.9-Parotid gland	79	8430	Malignant	White	55-59 years	8430/3: Mucoepidermoid carcinoma	8430/3: Mucoepidermoid carcinoma	Blank(s)	I	Blank(s)	Blank(s)	Blank(s)	Blank(s)	Blank(s)	T1	N0	M0	Blank(s)
Hospital inpatient/outpatient or clinic	Positive histology	Insured	Male	Single (never married)	Right - origin of primary	Moderately differentiated; Grade II	81	5	White	1	84	0	0	3	2	1	0	0	0	1	Alive	Alive or dead of other cause	Alive or dead due to cancer	III	T2	N1	M0	3	30	2008	C07.9-Parotid gland	79	8430	Malignant	White	80-84 years	8430/3: Mucoepidermoid carcinoma	8430/3: Mucoepidermoid carcinoma	Blank(s)	III	Blank(s)	Blank(s)	Blank(s)	Blank(s)	Blank(s)	T2	N1	M0	Blank(s)
Hospital inpatient/outpatient or clinic	Positive histology	Insured	Male	Married (including common law)	Left - origin of primary	Well differentiated; Grade I	44	2	Other (American Indian/AK Native, Asian/Pacific Islander)	3	74	0	0	1	1	0	0	1	0	1	Alive	Alive or dead of other cause	Alive or dead due to cancer	I	T1	N0	M0	1.8	18	2008	C07.9-Parotid gland	79	8430	Malignant	Asian or Pacific Islander	40-44 years	8430/3: Mucoepidermoid carcinoma	8430/3: Mucoepidermoid carcinoma	Blank(s)	I	Blank(s)	Blank(s)	Blank(s)	Blank(s)	Blank(s)	T1	N0	M0	Blank(s)
Hospital inpatient/outpatient or clinic	Positive histology	Insured	Male	Married (including common law)	Left - origin of primary	Poorly differentiated; Grade III	85	5	Other (American Indian/AK Native, Asian/Pacific Islander)	3	57	1	0	3	3	1	0	0	0	1	Dead	Alive or dead of other cause	Dead (attributable to causes other than this cancer dx)	III	T3	N1	M0	1.4	14	2008	C07.9-Parotid gland	79	8430	Malignant	Asian or Pacific Islander	85+ years	8430/3: Mucoepidermoid carcinoma	8430/3: Mucoepidermoid carcinoma	Blank(s)	III	Blank(s)	Blank(s)	Blank(s)	Blank(s)	Blank(s)	T3	N1	M0	Blank(s)
Hospital inpatient/outpatient or clinic	Positive histology	Insured	Female	Married (including common law)	Right - origin of primary	Moderately differentiated; Grade II	48	2	White	1	70	0	0	1	1	0	0	0	0	1	Alive	Alive or dead of other cause	Alive or dead due to cancer	I	T1	N0	M0	1.4	14	2008	C07.9-Parotid gland	79	8430	Malignant	White	45-49 years	8430/3: Mucoepidermoid carcinoma	8430/3: Mucoepidermoid carcinoma	Blank(s)	I	Blank(s)	Blank(s)	Blank(s)	Blank(s)	Blank(s)	T1	N0	M0	Blank(s)
Hospital inpatient/outpatient or clinic	Positive histology	Insured	Male	Single (never married)	Right - origin of primary	Moderately differentiated; Grade II	50	3	Black	2	84	0	0	2	2	0	0	0	0	1	Alive	Alive or dead of other cause	Alive or dead due to cancer	II	T2	N0	M0	2.9	29	2008	C07.9-Parotid gland	79	8430	Malignant	Black	50-54 years	8430/3: Mucoepidermoid carcinoma	8430/3: Mucoepidermoid carcinoma	Blank(s)	II	Blank(s)	Blank(s)	Blank(s)	Blank(s)	Blank(s)	T2	N0	M0	Blank(s)
Hospital inpatient/outpatient or clinic	Positive histology	Insured	Male	Married (including common law)	Right - origin of primary	Undifferentiated; anaplastic; Grade IV	75	5	White	1	9	1	1	4.1	4.1	2.2	0	1	0	1	Dead	Dead (attributable to this cancer dx)	Alive or dead due to cancer	IVA	T4a	N2b	M0	3.5	35	2008	C07.9-Parotid gland	79	8430	Malignant	White	75-79 years	8430/3: Mucoepidermoid carcinoma	8430/3: Mucoepidermoid carcinoma	Blank(s)	IVA	Blank(s)	Blank(s)	Blank(s)	Blank(s)	Blank(s)	T4a	N2b	M0	Blank(s)
Hospital inpatient/outpatient or clinic	Positive histology	Insured	Female	Married (including common law)	Right - origin of primary	Well differentiated; Grade I	60	4	White	1	84	0	0	1	1	0	0	0	0	1	Alive	Alive or dead of other cause	Alive or dead due to cancer	I	T1	N0	M0	1.5	15	2008	C07.9-Parotid gland	79	8430	Malignant	White	60-64 years	8430/3: Mucoepidermoid carcinoma	8430/3: Mucoepidermoid carcinoma	Blank(s)	I	Blank(s)	Blank(s)	Blank(s)	Blank(s)	Blank(s)	T1	N0	M0	Blank(s)
Hospital inpatient/outpatient or clinic	Positive histology	Insured	Male	Single (never married)	Left - origin of primary	Moderately differentiated; Grade II	67	4	White	1	85	0	0	1	1	0	0	0	0	1	Alive	Alive or dead of other cause	Alive or dead due to cancer	I	T1	N0	M0	0.5	5	2008	C07.9-Parotid gland	79	8430	Malignant	White	65-69 years	8430/3: Mucoepidermoid carcinoma	8430/3: Mucoepidermoid carcinoma	Blank(s)	I	Blank(s)	Blank(s)	Blank(s)	Blank(s)	Blank(s)	T1	N0	M0	Blank(s)
Hospital inpatient/outpatient or clinic	Positive histology	Insured	Male	Single (never married)	Right - origin of primary	Well differentiated; Grade I	42	2	White	1	90	0	0	2	2	0	0	0	0	1	Alive	Alive or dead of other cause	Alive or dead due to cancer	II	T2	N0	M0	2.5	25	2008	C07.9-Parotid gland	79	8430	Malignant	White	40-44 years	8430/3: Mucoepidermoid carcinoma	8430/3: Mucoepidermoid carcinoma	Blank(s)	II	Blank(s)	Blank(s)	Blank(s)	Blank(s)	Blank(s)	T2	N0	M0	Blank(s)
Hospital inpatient/outpatient or clinic	Positive histology	Insured	Male	Married (including common law)	Left - origin of primary	Moderately differentiated; Grade II	54	3	White	1	92	0	0	2	2	0	0	0	0	1	Alive	Alive or dead of other cause	Alive or dead due to cancer	II	T2	N0	M0	3	30	2008	C07.9-Parotid gland	79	8430	Malignant	White	50-54 years	8430/3: Mucoepidermoid carcinoma	8430/3: Mucoepidermoid carcinoma	Blank(s)	II	Blank(s)	Blank(s)	Blank(s)	Blank(s)	Blank(s)	T2	N0	M0	Blank(s)
Hospital inpatient/outpatient or clinic	Positive histology	Insured	Female	Married (including common law)	Left - origin of primary	Well differentiated; Grade I	30	1	White	1	94	0	0	3	3	0	0	0	0	1	Alive	Alive or dead of other cause	Alive or dead due to cancer	III	T3	N0	M0	8	80	2008	C07.9-Parotid gland	79	8430	Malignant	White	30-34 years	8430/3: Mucoepidermoid carcinoma	8430/3: Mucoepidermoid carcinoma	Blank(s)	III	Blank(s)	Blank(s)	Blank(s)	Blank(s)	Blank(s)	T3	N0	M0	Blank(s)
Hospital inpatient/outpatient or clinic	Positive histology	Any Medicaid	Male	Single (never married)	Left - origin of primary	Poorly differentiated; Grade III	10	1	White	1	94	0	0	3	3	0	0	1	0	1	Alive	Alive or dead of other cause	Alive or dead due to cancer	III	T3	N0	M0	1.7	17	2008	C07.9-Parotid gland	79	8430	Malignant	White	10-14 years	8430/3: Mucoepidermoid carcinoma	8430/3: Mucoepidermoid carcinoma	Blank(s)	III	Blank(s)	Blank(s)	Blank(s)	Blank(s)	Blank(s)	T3	N0	M0	Blank(s)
Hospital inpatient/outpatient or clinic	Positive histology	Insured	Female	Married (including common law)	Right - origin of primary	Well differentiated; Grade I	56	3	White	1	92	0	0	1	1	0	0	0	0	1	Alive	Alive or dead of other cause	Alive or dead due to cancer	I	T1	N0	M0	1	10	2008	C07.9-Parotid gland	79	8430	Malignant	White	55-59 years	8430/3: Mucoepidermoid carcinoma	8430/3: Mucoepidermoid carcinoma	Blank(s)	I	Blank(s)	Blank(s)	Blank(s)	Blank(s)	Blank(s)	T1	N0	M0	Blank(s)
Hospital inpatient/outpatient or clinic	Positive histology	Insured	Female	Married (including common law)	Right - origin of primary	Moderately differentiated; Grade II	33	1	White	1	89	0	0	1	1	0	0	0	0	1	Alive	Alive or dead of other cause	Alive or dead due to cancer	I	T1	N0	M0	2	20	2008	C07.9-Parotid gland	79	8430	Malignant	White	30-34 years	8430/3: Mucoepidermoid carcinoma	8430/3: Mucoepidermoid carcinoma	Blank(s)	I	Blank(s)	Blank(s)	Blank(s)	Blank(s)	Blank(s)	T1	N0	M0	Blank(s)
Hospital inpatient/outpatient or clinic	Positive histology	Insured	Male	Married (including common law)	Right - origin of primary	Well differentiated; Grade I	53	3	White	1	86	0	0	2	2	0	0	0	0	1	Alive	Alive or dead of other cause	Alive or dead due to cancer	II	T2	N0	M0	2.5	25	2008	C07.9-Parotid gland	79	8430	Malignant	White	50-54 years	8430/3: Mucoepidermoid carcinoma	8430/3: Mucoepidermoid carcinoma	Blank(s)	II	Blank(s)	Blank(s)	Blank(s)	Blank(s)	Blank(s)	T2	N0	M0	Blank(s)
Hospital inpatient/outpatient or clinic	Positive histology	Insured	Male	Divorced	Right - origin of primary	Moderately differentiated; Grade II	29	1	Black	2	85	0	0	3	3	0	0	0	0	1	Alive	Alive or dead of other cause	Alive or dead due to cancer	III	T3	N0	M0	6.3	63	2008	C07.9-Parotid gland	79	8430	Malignant	Black	25-29 years	8430/3: Mucoepidermoid carcinoma	8430/3: Mucoepidermoid carcinoma	Blank(s)	III	Blank(s)	Blank(s)	Blank(s)	Blank(s)	Blank(s)	T3	N0	M0	Blank(s)
Hospital inpatient/outpatient or clinic	Positive histology	Insured	Male	Married (including common law)	Left - origin of primary	Moderately differentiated; Grade II	46	2	White	1	91	0	0	3	3	0	0	1	1	1	Alive	Alive or dead of other cause	Alive or dead due to cancer	III	T3	N0	M0	4	40	2008	C07.9-Parotid gland	79	8430	Malignant	White	45-49 years	8430/3: Mucoepidermoid carcinoma	8430/3: Mucoepidermoid carcinoma	Blank(s)	III	Blank(s)	Blank(s)	Blank(s)	Blank(s)	Blank(s)	T3	N0	M0	Blank(s)
Hospital inpatient/outpatient or clinic	Positive histology	Insured	Male	Single (never married)	Left - origin of primary	Well differentiated; Grade I	14	1	White	1	92	0	0	1	1	0	0	0	0	1	Alive	Alive or dead of other cause	Alive or dead due to cancer	I	T1	N0	M0	1	10	2008	C07.9-Parotid gland	79	8430	Malignant	White	10-14 years	8430/3: Mucoepidermoid carcinoma	8430/3: Mucoepidermoid carcinoma	Blank(s)	I	Blank(s)	Blank(s)	Blank(s)	Blank(s)	Blank(s)	T1	N0	M0	Blank(s)
Hospital inpatient/outpatient or clinic	Positive histology	Uninsured	Male	Divorced	Left - origin of primary	Poorly differentiated; Grade III	49	2	White	1	92	0	0	4.1	3	2.2	0	1	1	1	Alive	Alive or dead of other cause	Alive or dead due to cancer	IVA	T3	N2b	M0	4	40	2008	C07.9-Parotid gland	79	8430	Malignant	White	45-49 years	8430/3: Mucoepidermoid carcinoma	8430/3: Mucoepidermoid carcinoma	Blank(s)	IVA	Blank(s)	Blank(s)	Blank(s)	Blank(s)	Blank(s)	T3	N2b	M0	Blank(s)
Hospital inpatient/outpatient or clinic	Positive histology	Insured	Female	Divorced	Right - origin of primary	Well differentiated; Grade I	65	4	Black	2	90	0	0	2	2	0	0	0	0	1	Alive	Alive or dead of other cause	Alive or dead due to cancer	II	T2	N0	M0	2.5	25	2008	C07.9-Parotid gland	79	8430	Malignant	Black	65-69 years	8430/3: Mucoepidermoid carcinoma	8430/3: Mucoepidermoid carcinoma	Blank(s)	II	Blank(s)	Blank(s)	Blank(s)	Blank(s)	Blank(s)	T2	N0	M0	Blank(s)
Hospital inpatient/outpatient or clinic	Positive histology	Any Medicaid	Female	Married (including common law)	Left - origin of primary	Moderately differentiated; Grade II	40	2	White	1	86	0	0	1	1	0	0	0	0	1	Alive	Alive or dead of other cause	Alive or dead due to cancer	I	T1	N0	M0	1.5	15	2008	C07.9-Parotid gland	79	8430	Malignant	White	40-44 years	8430/3: Mucoepidermoid carcinoma	8430/3: Mucoepidermoid carcinoma	Blank(s)	I	Blank(s)	Blank(s)	Blank(s)	Blank(s)	Blank(s)	T1	N0	M0	Blank(s)
Hospital inpatient/outpatient or clinic	Positive histology	Insured	Male	Married (including common law)	Left - origin of primary	Moderately differentiated; Grade II	52	3	Black	2	85	0	0	2	2	0	0	0	0	1	Alive	Alive or dead of other cause	Alive or dead due to cancer	II	T2	N0	M0	2.5	25	2008	C07.9-Parotid gland	79	8430	Malignant	Black	50-54 years	8430/3: Mucoepidermoid carcinoma	8430/3: Mucoepidermoid carcinoma	Blank(s)	II	Blank(s)	Blank(s)	Blank(s)	Blank(s)	Blank(s)	T2	N0	M0	Blank(s)
Hospital inpatient/outpatient or clinic	Positive histology	Insured/No specifics	Female	Widowed	Right - origin of primary	Undifferentiated; anaplastic; Grade IV	79	5	White	1	14	1	1	4.1	2	2.2	0	1	0	1	Dead	Dead (attributable to this cancer dx)	Alive or dead due to cancer	IVA	T2	N2b	M0	3.5	35	2008	C07.9-Parotid gland	79	8430	Malignant	White	75-79 years	8430/3: Mucoepidermoid carcinoma	8430/3: Mucoepidermoid carcinoma	Blank(s)	IVA	Blank(s)	Blank(s)	Blank(s)	Blank(s)	Blank(s)	T2	N2b	M0	Blank(s)
Hospital inpatient/outpatient or clinic	Positive histology	Insured	Male	Married (including common law)	Left - origin of primary	Poorly differentiated; Grade III	83	5	White	1	76	1	1	2	2	0	0	1	0	1	Dead	Dead (attributable to this cancer dx)	Alive or dead due to cancer	II	T2	N0	M0	4	40	2008	C07.9-Parotid gland	79	8430	Malignant	White	80-84 years	8430/3: Mucoepidermoid carcinoma	8430/3: Mucoepidermoid carcinoma	Blank(s)	II	Blank(s)	Blank(s)	Blank(s)	Blank(s)	Blank(s)	T2	N0	M0	Blank(s)
Hospital inpatient/outpatient or clinic	Positive histology	Insured	Male	Single (never married)	Left - origin of primary	Moderately differentiated; Grade II	18	1	Other (American Indian/AK Native, Asian/Pacific Islander)	3	91	0	0	3	3	0	0	1	0	1	Alive	Alive or dead of other cause	Alive or dead due to cancer	III	T3	N0	M0	1.6	16	2008	C07.9-Parotid gland	79	8430	Malignant	Asian or Pacific Islander	15-19 years	8430/3: Mucoepidermoid carcinoma	8430/3: Mucoepidermoid carcinoma	Blank(s)	III	Blank(s)	Blank(s)	Blank(s)	Blank(s)	Blank(s)	T3	N0	M0	Blank(s)
Hospital inpatient/outpatient or clinic	Positive histology	Insured	Female	Married (including common law)	Right - origin of primary	Moderately differentiated; Grade II	31	1	White	1	90	0	0	1	1	0	0	1	0	1	Alive	Alive or dead of other cause	Alive or dead due to cancer	I	T1	N0	M0	1.2	12	2008	C07.9-Parotid gland	79	8430	Malignant	White	30-34 years	8430/3: Mucoepidermoid carcinoma	8430/3: Mucoepidermoid carcinoma	Blank(s)	I	Blank(s)	Blank(s)	Blank(s)	Blank(s)	Blank(s)	T1	N0	M0	Blank(s)
Hospital inpatient/outpatient or clinic	Positive histology	Insured/No specifics	Female	Single (never married)	Left - origin of primary	Undifferentiated; anaplastic; Grade IV	20	1	White	1	95	0	0	4.1	2	2.2	0	1	0	1	Alive	Alive or dead of other cause	Alive or dead due to cancer	IVA	T2	N2b	M0	2.1	21	2008	C07.9-Parotid gland	79	8430	Malignant	White	20-24 years	8430/3: Mucoepidermoid carcinoma	8430/3: Mucoepidermoid carcinoma	Blank(s)	IVA	Blank(s)	Blank(s)	Blank(s)	Blank(s)	Blank(s)	T2	N2b	M0	Blank(s)
Hospital inpatient/outpatient or clinic	Positive histology	Insured	Male	Married (including common law)	Left - origin of primary	Moderately differentiated; Grade II	49	2	Black	2	90	0	0	1	1	0	0	1	0	1	Alive	Alive or dead of other cause	Alive or dead due to cancer	I	T1	N0	M0	1.5	15	2008	C07.9-Parotid gland	79	8430	Malignant	Black	45-49 years	8430/3: Mucoepidermoid carcinoma	8430/3: Mucoepidermoid carcinoma	Blank(s)	I	Blank(s)	Blank(s)	Blank(s)	Blank(s)	Blank(s)	T1	N0	M0	Blank(s)
Hospital inpatient/outpatient or clinic	Positive histology	Insured	Male	Single (never married)	Right - origin of primary	Moderately differentiated; Grade II	3	1	Black	2	91	0	0	1	1	0	0	0	0	1	Alive	Alive or dead of other cause	Alive or dead due to cancer	I	T1	N0	M0	1.5	15	2008	C07.9-Parotid gland	79	8430	Malignant	Black	01-04 years	8430/3: Mucoepidermoid carcinoma	8430/3: Mucoepidermoid carcinoma	Blank(s)	I	Blank(s)	Blank(s)	Blank(s)	Blank(s)	Blank(s)	T1	N0	M0	Blank(s)
Hospital inpatient/outpatient or clinic	Positive histology	Insured/No specifics	Male	Married (including common law)	Left - origin of primary	Poorly differentiated; Grade III	63	4	White	1	27	1	0	4.1	2	2.2	0	1	1	1	Dead	Dead (missing/unknown COD)	Dead (missing/unknown COD)	IVA	T2	N2b	M0	2.3	23	2008	C07.9-Parotid gland	79	8430	Malignant	White	60-64 years	8430/3: Mucoepidermoid carcinoma	8430/3: Mucoepidermoid carcinoma	Blank(s)	IVA	Blank(s)	Blank(s)	Blank(s)	Blank(s)	Blank(s)	T2	N2b	M0	Blank(s)
Hospital inpatient/outpatient or clinic	Positive histology	Insured	Male	Married (including common law)	Right - origin of primary	Undifferentiated; anaplastic; Grade IV	62	4	White	1	91	0	0	2	2	0	0	1	0	1	Alive	Alive or dead of other cause	Alive or dead due to cancer	II	T2	N0	M0	3.2	32	2008	C07.9-Parotid gland	79	8430	Malignant	White	60-64 years	8430/3: Mucoepidermoid carcinoma	8430/3: Mucoepidermoid carcinoma	Blank(s)	II	Blank(s)	Blank(s)	Blank(s)	Blank(s)	Blank(s)	T2	N0	M0	Blank(s)
Hospital inpatient/outpatient or clinic	Positive histology	Insured	Female	Married (including common law)	Left - origin of primary	Moderately differentiated; Grade II	44	2	White	1	79	0	0	3	1	1	0	1	0	1	Alive	Alive or dead of other cause	Alive or dead due to cancer	III	T1	N1	M0	0.8	8	2008	C07.9-Parotid gland	79	8430	Malignant	White	40-44 years	8430/3: Mucoepidermoid carcinoma	8430/3: Mucoepidermoid carcinoma	Blank(s)	III	Blank(s)	Blank(s)	Blank(s)	Blank(s)	Blank(s)	T1	N1	M0	Blank(s)
Hospital inpatient/outpatient or clinic	Positive histology	Insured/No specifics	Female	Married (including common law)	Left - origin of primary	Undifferentiated; anaplastic; Grade IV	83	5	White	1	10	1	1	4.1	4.1	2.2	0	1	0	1	Dead	Dead (attributable to this cancer dx)	Alive or dead due to cancer	IVA	T4a	N2b	M0	3.1	31	2008	C07.9-Parotid gland	79	8430	Malignant	White	80-84 years	8430/3: Mucoepidermoid carcinoma	8430/3: Mucoepidermoid carcinoma	Blank(s)	IVA	Blank(s)	Blank(s)	Blank(s)	Blank(s)	Blank(s)	T4a	N2b	M0	Blank(s)
Hospital inpatient/outpatient or clinic	Positive histology	Insurance status unknown	Female	Single (never married)	Left - origin of primary	Moderately differentiated; Grade II	20	1	Black	2	90	0	0	2	2	0	0	0	0	1	Alive	Alive or dead of other cause	Alive or dead due to cancer	II	T2	N0	M0	2.5	25	2008	C07.9-Parotid gland	79	8430	Malignant	Black	20-24 years	8430/3: Mucoepidermoid carcinoma	8430/3: Mucoepidermoid carcinoma	Blank(s)	II	Blank(s)	Blank(s)	Blank(s)	Blank(s)	Blank(s)	T2	N0	M0	Blank(s)
Hospital inpatient/outpatient or clinic	Positive histology	Insured	Male	Married (including common law)	Right - origin of primary	Well differentiated; Grade I	67	4	White	1	67	0	0	1	1	0	0	0	0	1	Alive	Alive or dead of other cause	Alive or dead due to cancer	I	T1	N0	M0	1	10	2008	C07.9-Parotid gland	79	8430	Malignant	White	65-69 years	8430/3: Mucoepidermoid carcinoma	8430/3: Mucoepidermoid carcinoma	Blank(s)	I	Blank(s)	Blank(s)	Blank(s)	Blank(s)	Blank(s)	T1	N0	M0	Blank(s)
Hospital inpatient/outpatient or clinic	Positive histology	Insured	Female	Married (including common law)	Right - origin of primary	Well differentiated; Grade I	57	3	White	1	85	0	0	3	3	0	0	0	0	1	Alive	Alive or dead of other cause	Alive or dead due to cancer	III	T3	N0	M0	9	90	2008	C07.9-Parotid gland	79	8430	Malignant	White	55-59 years	8430/3: Mucoepidermoid carcinoma	8430/3: Mucoepidermoid carcinoma	Blank(s)	III	Blank(s)	Blank(s)	Blank(s)	Blank(s)	Blank(s)	T3	N0	M0	Blank(s)
Hospital inpatient/outpatient or clinic	Positive histology	Insured/No specifics	Female	Married (including common law)	Left - origin of primary	Poorly differentiated; Grade III	53	3	White	1	86	0	0	1	1	0	0	1	0	1	Alive	Alive or dead of other cause	Alive or dead due to cancer	I	T1	N0	M0	1.3	13	2008	C07.9-Parotid gland	79	8430	Malignant	White	50-54 years	8430/3: Mucoepidermoid carcinoma	8430/3: Mucoepidermoid carcinoma	Blank(s)	I	Blank(s)	Blank(s)	Blank(s)	Blank(s)	Blank(s)	T1	N0	M0	Blank(s)
Radiation treatment or medical oncology center (2006+)	Positive histology	Insured	Female	Married (including common law)	Left - origin of primary	Poorly differentiated; Grade III	58	3	White	1	17	1	1	4.1	4.1	0	0	1	0	1	Dead	Dead (attributable to this cancer dx)	Alive or dead due to cancer	IVA	T4a	N0	M0	7	70	2008	C07.9-Parotid gland	79	8430	Malignant	White	55-59 years	8430/3: Mucoepidermoid carcinoma	8430/3: Mucoepidermoid carcinoma	Blank(s)	IVA	Blank(s)	Blank(s)	Blank(s)	Blank(s)	Blank(s)	T4a	N0	M0	Blank(s)
Hospital inpatient/outpatient or clinic	Positive histology	Insured	Male	Married (including common law)	Right - origin of primary	Moderately differentiated; Grade II	73	5	White	1	25	1	1	1	1	0	0	0	0	1	Dead	Dead (attributable to this cancer dx)	Alive or dead due to cancer	I	T1	N0	M0	0.9	9	2008	C07.9-Parotid gland	79	8430	Malignant	White	70-74 years	8430/3: Mucoepidermoid carcinoma	8430/3: Mucoepidermoid carcinoma	Blank(s)	I	Blank(s)	Blank(s)	Blank(s)	Blank(s)	Blank(s)	T1	N0	M0	Blank(s)
Hospital inpatient/outpatient or clinic	Positive histology	Insured	Male	Married (including common law)	Left - origin of primary	Well differentiated; Grade I	57	3	Other (American Indian/AK Native, Asian/Pacific Islander)	3	17	1	0	2	2	0	0	0	0	1	Dead	Alive or dead of other cause	Dead (attributable to causes other than this cancer dx)	II	T2	N0	M0	2.5	25	2008	C07.9-Parotid gland	79	8430	Malignant	Asian or Pacific Islander	55-59 years	8430/3: Mucoepidermoid carcinoma	8430/3: Mucoepidermoid carcinoma	Blank(s)	II	Blank(s)	Blank(s)	Blank(s)	Blank(s)	Blank(s)	T2	N0	M0	Blank(s)
Hospital inpatient/outpatient or clinic	Positive histology	Insured	Female	Widowed	Right - origin of primary	Poorly differentiated; Grade III	81	5	White	1	68	0	0	4.2	4.2	0	0	0	0	1	Alive	Alive or dead of other cause	Alive or dead due to cancer	IVB	T4b	N0	M0	5.5	55	2008	C07.9-Parotid gland	79	8430	Malignant	White	80-84 years	8430/3: Mucoepidermoid carcinoma	8430/3: Mucoepidermoid carcinoma	Blank(s)	IVB	Blank(s)	Blank(s)	Blank(s)	Blank(s)	Blank(s)	T4b	N0	M0	Blank(s)
Hospital inpatient/outpatient or clinic	Positive histology	Insured/No specifics	Female	Single (never married)	Right - origin of primary	Moderately differentiated; Grade II	48	2	Black	2	50	0	0	4.1	1	2.2	0	1	0	1	Alive	Alive or dead of other cause	Alive or dead due to cancer	IVA	T1	N2b	M0	1.5	15	2008	C07.9-Parotid gland	79	8430	Malignant	Black	45-49 years	8430/3: Mucoepidermoid carcinoma	8430/3: Mucoepidermoid carcinoma	Blank(s)	IVA	Blank(s)	Blank(s)	Blank(s)	Blank(s)	Blank(s)	T1	N2b	M0	Blank(s)
Hospital inpatient/outpatient or clinic	Positive histology	Insured	Male	Married (including common law)	Right - origin of primary	Undifferentiated; anaplastic; Grade IV	20	1	White	1	94	0	0	4.1	4.1	0	0	1	1	1	Alive	Alive or dead of other cause	Alive or dead due to cancer	IVA	T4a	N0	M0	4	40	2008	C07.9-Parotid gland	79	8430	Malignant	White	20-24 years	8430/3: Mucoepidermoid carcinoma	8430/3: Mucoepidermoid carcinoma	Blank(s)	IVA	Blank(s)	Blank(s)	Blank(s)	Blank(s)	Blank(s)	T4a	N0	M0	Blank(s)
Hospital inpatient/outpatient or clinic	Positive histology	Insured	Female	Married (including common law)	Right - origin of primary	Moderately differentiated; Grade II	37	1	White	1	44	0	0	3	3	1	0	1	0	1	Alive	Alive or dead of other cause	Alive or dead due to cancer	III	T3	N1	M0	3.9	39	2008	C07.9-Parotid gland	79	8430	Malignant	White	35-39 years	8430/3: Mucoepidermoid carcinoma	8430/3: Mucoepidermoid carcinoma	Blank(s)	III	Blank(s)	Blank(s)	Blank(s)	Blank(s)	Blank(s)	T3	N1	M0	Blank(s)
Hospital inpatient/outpatient or clinic	Positive histology	Insured/No specifics	Male	Widowed	Left - origin of primary	Undifferentiated; anaplastic; Grade IV	79	5	White	1	84	1	0	3	3	0	0	0	0	1	Dead	Alive or dead of other cause	Dead (attributable to causes other than this cancer dx)	III	T3	N0	M0	1.3	13	2008	C07.9-Parotid gland	79	8430	Malignant	White	75-79 years	8430/3: Mucoepidermoid carcinoma	8430/3: Mucoepidermoid carcinoma	Blank(s)	III	Blank(s)	Blank(s)	Blank(s)	Blank(s)	Blank(s)	T3	N0	M0	Blank(s)
Hospital inpatient/outpatient or clinic	Positive histology	Insured	Male	Married (including common law)	Left - origin of primary	Moderately differentiated; Grade II	57	3	White	1	87	0	0	3	1	1	0	0	0	1	Alive	Alive or dead of other cause	Alive or dead due to cancer	III	T1	N1	M0	2	20	2008	C07.9-Parotid gland	79	8430	Malignant	White	55-59 years	8430/3: Mucoepidermoid carcinoma	8430/3: Mucoepidermoid carcinoma	Blank(s)	III	Blank(s)	Blank(s)	Blank(s)	Blank(s)	Blank(s)	T1	N1	M0	Blank(s)
Hospital inpatient/outpatient or clinic	Positive histology	Insured	Male	Married (including common law)	Right - origin of primary	Undifferentiated; anaplastic; Grade IV	70	5	White	1	16	1	1	2	2	0	0	0	0	1	Dead	Dead (attributable to this cancer dx)	Alive or dead due to cancer	II	T2	N0	M0	3.5	35	2008	C07.9-Parotid gland	79	8430	Malignant	White	70-74 years	8430/3: Mucoepidermoid carcinoma	8430/3: Mucoepidermoid carcinoma	Blank(s)	II	Blank(s)	Blank(s)	Blank(s)	Blank(s)	Blank(s)	T2	N0	M0	Blank(s)
Hospital inpatient/outpatient or clinic	Positive histology	Insured/No specifics	Female	Unknown	Left - origin of primary	Moderately differentiated; Grade II	68	4	Other (American Indian/AK Native, Asian/Pacific Islander)	3	31	0	0	1	1	0	0	0	0	1	Alive	Alive or dead of other cause	Alive or dead due to cancer	I	T1	N0	M0	1.2	12	2009	C07.9-Parotid gland	79	8430	Malignant	Asian or Pacific Islander	65-69 years	8430/3: Mucoepidermoid carcinoma	8430/3: Mucoepidermoid carcinoma	Blank(s)	I	Blank(s)	Blank(s)	Blank(s)	Blank(s)	Blank(s)	T1	N0	M0	Blank(s)
Hospital inpatient/outpatient or clinic	Positive histology	Insured	Male	Married (including common law)	Left - origin of primary	Well differentiated; Grade I	50	3	White	1	76	0	0	1	1	0	0	0	0	1	Alive	Alive or dead of other cause	Alive or dead due to cancer	I	T1	N0	M0	0.7	7	2009	C07.9-Parotid gland	79	8430	Malignant	White	50-54 years	8430/3: Mucoepidermoid carcinoma	8430/3: Mucoepidermoid carcinoma	Blank(s)	I	Blank(s)	Blank(s)	Blank(s)	Blank(s)	Blank(s)	T1	N0	M0	Blank(s)
Hospital inpatient/outpatient or clinic	Positive histology	Insured	Female	Married (including common law)	Right - origin of primary	Undifferentiated; anaplastic; Grade IV	60	4	Other (American Indian/AK Native, Asian/Pacific Islander)	3	77	0	0	2	2	0	0	1	0	1	Alive	Alive or dead of other cause	Alive or dead due to cancer	II	T2	N0	M0	2.7	27	2009	C07.9-Parotid gland	79	8430	Malignant	Asian or Pacific Islander	60-64 years	8430/3: Mucoepidermoid carcinoma	8430/3: Mucoepidermoid carcinoma	Blank(s)	II	Blank(s)	Blank(s)	Blank(s)	Blank(s)	Blank(s)	T2	N0	M0	Blank(s)
Hospital inpatient/outpatient or clinic	Positive histology	Insured	Male	Single (never married)	Left - origin of primary	Moderately differentiated; Grade II	12	1	White	1	74	0	0	4.1	3	2.2	0	1	0	1	Alive	Alive or dead of other cause	Alive or dead due to cancer	IVA	T3	N2b	M0	5	50	2009	C07.9-Parotid gland	79	8430	Malignant	White	10-14 years	8430/3: Mucoepidermoid carcinoma	8430/3: Mucoepidermoid carcinoma	Blank(s)	IVA	Blank(s)	Blank(s)	Blank(s)	Blank(s)	Blank(s)	T3	N2b	M0	Blank(s)
Hospital inpatient/outpatient or clinic	Positive histology	Insured	Male	Single (never married)	Right - origin of primary	Well differentiated; Grade I	51	3	Black	2	74	0	0	2	2	0	0	1	0	1	Alive	Alive or dead of other cause	Alive or dead due to cancer	II	T2	N0	M0	2.1	21	2009	C07.9-Parotid gland	79	8430	Malignant	Black	50-54 years	8430/3: Mucoepidermoid carcinoma	8430/3: Mucoepidermoid carcinoma	Blank(s)	II	Blank(s)	Blank(s)	Blank(s)	Blank(s)	Blank(s)	T2	N0	M0	Blank(s)
Hospital inpatient/outpatient or clinic	Positive histology	Insured	Female	Single (never married)	Right - origin of primary	Well differentiated; Grade I	20	1	Other (American Indian/AK Native, Asian/Pacific Islander)	3	72	0	0	2	2	0	0	0	0	1	Alive	Alive or dead of other cause	Alive or dead due to cancer	II	T2	N0	M0	3.3	33	2009	C07.9-Parotid gland	79	8430	Malignant	Asian or Pacific Islander	20-24 years	8430/3: Mucoepidermoid carcinoma	8430/3: Mucoepidermoid carcinoma	Blank(s)	II	Blank(s)	Blank(s)	Blank(s)	Blank(s)	Blank(s)	T2	N0	M0	Blank(s)
Hospital inpatient/outpatient or clinic	Positive histology	Insured	Female	Married (including common law)	Right - origin of primary	Moderately differentiated; Grade II	59	3	White	1	61	1	0	1	1	0	0	0	0	1	Dead	Dead (missing/unknown COD)	Dead (missing/unknown COD)	I	T1	N0	M0	1.4	14	2009	C07.9-Parotid gland	79	8430	Malignant	White	55-59 years	8430/3: Mucoepidermoid carcinoma	8430/3: Mucoepidermoid carcinoma	Blank(s)	I	Blank(s)	Blank(s)	Blank(s)	Blank(s)	Blank(s)	T1	N0	M0	Blank(s)
Hospital inpatient/outpatient or clinic	Positive histology	Insured	Male	Widowed	Left - origin of primary	Undifferentiated; anaplastic; Grade IV	88	5	White	1	31	1	0	1	1	0	0	0	0	1	Dead	Alive or dead of other cause	Dead (attributable to causes other than this cancer dx)	I	T1	N0	M0	2	20	2009	C07.9-Parotid gland	79	8430	Malignant	White	85+ years	8430/3: Mucoepidermoid carcinoma	8430/3: Mucoepidermoid carcinoma	Blank(s)	I	Blank(s)	Blank(s)	Blank(s)	Blank(s)	Blank(s)	T1	N0	M0	Blank(s)
Hospital inpatient/outpatient or clinic	Positive histology	Insured	Male	Married (including common law)	Left - origin of primary	Well differentiated; Grade I	45	2	White	1	74	0	0	1	1	0	0	1	0	1	Alive	Alive or dead of other cause	Alive or dead due to cancer	I	T1	N0	M0	2	20	2009	C07.9-Parotid gland	79	8430	Malignant	White	45-49 years	8430/3: Mucoepidermoid carcinoma	8430/3: Mucoepidermoid carcinoma	Blank(s)	I	Blank(s)	Blank(s)	Blank(s)	Blank(s)	Blank(s)	T1	N0	M0	Blank(s)
Hospital inpatient/outpatient or clinic	Positive histology	Insured	Female	Married (including common law)	Right - origin of primary	Well differentiated; Grade I	53	3	White	1	39	0	0	3	3	0	0	1	0	1	Alive	Alive or dead of other cause	Alive or dead due to cancer	III	T3	N0	M0	1.9	19	2009	C07.9-Parotid gland	79	8430	Malignant	White	50-54 years	8430/3: Mucoepidermoid carcinoma	8430/3: Mucoepidermoid carcinoma	Blank(s)	III	Blank(s)	Blank(s)	Blank(s)	Blank(s)	Blank(s)	T3	N0	M0	Blank(s)
Hospital inpatient/outpatient or clinic	Positive histology	Insured	Male	Married (including common law)	Right - origin of primary	Moderately differentiated; Grade II	42	2	Other (American Indian/AK Native, Asian/Pacific Islander)	3	80	0	0	1	1	0	0	0	0	1	Alive	Alive or dead of other cause	Alive or dead due to cancer	I	T1	N0	M0	1.4	14	2009	C07.9-Parotid gland	79	8430	Malignant	Asian or Pacific Islander	40-44 years	8430/3: Mucoepidermoid carcinoma	8430/3: Mucoepidermoid carcinoma	Blank(s)	I	Blank(s)	Blank(s)	Blank(s)	Blank(s)	Blank(s)	T1	N0	M0	Blank(s)
Hospital inpatient/outpatient or clinic	Positive histology	Insured	Male	Widowed	Right - origin of primary	Moderately differentiated; Grade II	78	5	White	1	78	0	0	2	2	0	0	0	0	1	Alive	Alive or dead of other cause	Alive or dead due to cancer	II	T2	N0	M0	2.5	25	2009	C07.9-Parotid gland	79	8430	Malignant	White	75-79 years	8430/3: Mucoepidermoid carcinoma	8430/3: Mucoepidermoid carcinoma	Blank(s)	II	Blank(s)	Blank(s)	Blank(s)	Blank(s)	Blank(s)	T2	N0	M0	Blank(s)
Hospital inpatient/outpatient or clinic	Positive histology	Insured/No specifics	Female	Married (including common law)	Right - origin of primary	Moderately differentiated; Grade II	67	4	White	1	76	0	0	1	1	0	0	0	0	1	Alive	Alive or dead of other cause	Alive or dead due to cancer	I	T1	N0	M0	2	20	2009	C07.9-Parotid gland	79	8430	Malignant	White	65-69 years	8430/3: Mucoepidermoid carcinoma	8430/3: Mucoepidermoid carcinoma	Blank(s)	I	Blank(s)	Blank(s)	Blank(s)	Blank(s)	Blank(s)	T1	N0	M0	Blank(s)
Hospital inpatient/outpatient or clinic	Positive histology	Any Medicaid	Female	Divorced	Right - origin of primary	Moderately differentiated; Grade II	65	4	White	1	77	0	0	1	1	0	0	0	0	1	Alive	Alive or dead of other cause	Alive or dead due to cancer	I	T1	N0	M0	1.2	12	2009	C07.9-Parotid gland	79	8430	Malignant	White	65-69 years	8430/3: Mucoepidermoid carcinoma	8430/3: Mucoepidermoid carcinoma	Blank(s)	I	Blank(s)	Blank(s)	Blank(s)	Blank(s)	Blank(s)	T1	N0	M0	Blank(s)
Hospital inpatient/outpatient or clinic	Positive histology	Insured	Female	Married (including common law)	Left - origin of primary	Moderately differentiated; Grade II	37	1	White	1	81	0	0	1	1	0	0	0	0	1	Alive	Alive or dead of other cause	Alive or dead due to cancer	I	T1	N0	M0	1.4	14	2009	C07.9-Parotid gland	79	8430	Malignant	White	35-39 years	8430/3: Mucoepidermoid carcinoma	8430/3: Mucoepidermoid carcinoma	Blank(s)	I	Blank(s)	Blank(s)	Blank(s)	Blank(s)	Blank(s)	T1	N0	M0	Blank(s)
Hospital inpatient/outpatient or clinic	Positive histology	Insured	Female	Married (including common law)	Left - origin of primary	Moderately differentiated; Grade II	50	3	White	1	50	0	0	2	2	0	0	1	0	1	Alive	Alive or dead of other cause	Alive or dead due to cancer	II	T2	N0	M0	2.1	21	2009	C07.9-Parotid gland	79	8430	Malignant	White	50-54 years	8430/3: Mucoepidermoid carcinoma	8430/3: Mucoepidermoid carcinoma	Blank(s)	II	Blank(s)	Blank(s)	Blank(s)	Blank(s)	Blank(s)	T2	N0	M0	Blank(s)
Hospital inpatient/outpatient or clinic	Positive histology	Any Medicaid	Male	Divorced	Right - origin of primary	Undifferentiated; anaplastic; Grade IV	64	4	White	1	11	1	1	4.1	4.1	1	0	1	0	1	Dead	Dead (attributable to this cancer dx)	Alive or dead due to cancer	IVA	T4a	N1	M0	3.8	38	2009	C07.9-Parotid gland	79	8430	Malignant	White	60-64 years	8430/3: Mucoepidermoid carcinoma	8430/3: Mucoepidermoid carcinoma	Blank(s)	IVA	Blank(s)	Blank(s)	Blank(s)	Blank(s)	Blank(s)	T4a	N1	M0	Blank(s)
Hospital inpatient/outpatient or clinic	Positive histology	Any Medicaid	Female	Single (never married)	Left - origin of primary	Moderately differentiated; Grade II	43	2	Black	2	76	0	0	2	2	0	0	0	0	1	Alive	Alive or dead of other cause	Alive or dead due to cancer	II	T2	N0	M0	3	30	2009	C07.9-Parotid gland	79	8430	Malignant	Black	40-44 years	8430/3: Mucoepidermoid carcinoma	8430/3: Mucoepidermoid carcinoma	Blank(s)	II	Blank(s)	Blank(s)	Blank(s)	Blank(s)	Blank(s)	T2	N0	M0	Blank(s)
Hospital inpatient/outpatient or clinic	Positive histology	Insured	Female	Unknown	Left - origin of primary	Well differentiated; Grade I	71	5	White	1	75	0	0	1	1	0	0	0	0	1	Alive	Alive or dead of other cause	Alive or dead due to cancer	I	T1	N0	M0	1.6	16	2009	C07.9-Parotid gland	79	8430	Malignant	White	70-74 years	8430/3: Mucoepidermoid carcinoma	8430/3: Mucoepidermoid carcinoma	Blank(s)	I	Blank(s)	Blank(s)	Blank(s)	Blank(s)	Blank(s)	T1	N0	M0	Blank(s)
Hospital inpatient/outpatient or clinic	Positive histology	Insured	Male	Married (including common law)	Left - origin of primary	Poorly differentiated; Grade III	67	4	Black	2	73	0	0	2	2	0	0	1	0	1	Alive	Alive or dead of other cause	Alive or dead due to cancer	II	T2	N0	M0	3.2	32	2009	C07.9-Parotid gland	79	8430	Malignant	Black	65-69 years	8430/3: Mucoepidermoid carcinoma	8430/3: Mucoepidermoid carcinoma	Blank(s)	II	Blank(s)	Blank(s)	Blank(s)	Blank(s)	Blank(s)	T2	N0	M0	Blank(s)
Hospital inpatient/outpatient or clinic	Positive histology	Insured	Male	Single (never married)	Left - origin of primary	Moderately differentiated; Grade II	63	4	Black	2	76	0	0	4.2	4.2	0	0	1	0	1	Alive	Alive or dead of other cause	Alive or dead due to cancer	IVB	T4b	N0	M0	2.5	25	2009	C07.9-Parotid gland	79	8430	Malignant	Black	60-64 years	8430/3: Mucoepidermoid carcinoma	8430/3: Mucoepidermoid carcinoma	Blank(s)	IVB	Blank(s)	Blank(s)	Blank(s)	Blank(s)	Blank(s)	T4b	N0	M0	Blank(s)
Hospital inpatient/outpatient or clinic	Positive histology	Insured	Female	Married (including common law)	Right - origin of primary	Moderately differentiated; Grade II	33	1	White	1	32	0	0	1	1	0	0	0	0	1	Alive	Alive or dead of other cause	Alive or dead due to cancer	I	T1	N0	M0	0.8	8	2009	C07.9-Parotid gland	79	8430	Malignant	White	30-34 years	8430/3: Mucoepidermoid carcinoma	8430/3: Mucoepidermoid carcinoma	Blank(s)	I	Blank(s)	Blank(s)	Blank(s)	Blank(s)	Blank(s)	T1	N0	M0	Blank(s)
Hospital inpatient/outpatient or clinic	Positive histology	Insured	Female	Single (never married)	Right - origin of primary	Well differentiated; Grade I	31	1	White	1	81	0	0	1	1	0	0	0	0	1	Alive	Alive or dead of other cause	Alive or dead due to cancer	I	T1	N0	M0	0.5	5	2009	C07.9-Parotid gland	79	8430	Malignant	White	30-34 years	8430/3: Mucoepidermoid carcinoma	8430/3: Mucoepidermoid carcinoma	Blank(s)	I	Blank(s)	Blank(s)	Blank(s)	Blank(s)	Blank(s)	T1	N0	M0	Blank(s)
Hospital inpatient/outpatient or clinic	Positive histology	Any Medicaid	Male	Married (including common law)	Right - origin of primary	Well differentiated; Grade I	57	3	Other (American Indian/AK Native, Asian/Pacific Islander)	3	75	0	0	3	3	0	0	1	0	1	Alive	Alive or dead of other cause	Alive or dead due to cancer	III	T3	N0	M0	6.5	65	2009	C07.9-Parotid gland	79	8430	Malignant	Asian or Pacific Islander	55-59 years	8430/3: Mucoepidermoid carcinoma	8430/3: Mucoepidermoid carcinoma	Blank(s)	III	Blank(s)	Blank(s)	Blank(s)	Blank(s)	Blank(s)	T3	N0	M0	Blank(s)
Other hospital outpatient unit or surgery center (2006+)	Positive histology	Insured	Female	Single (never married)	Right - origin of primary	Well differentiated; Grade I	44	2	Other (American Indian/AK Native, Asian/Pacific Islander)	3	74	0	0	3	3	0	0	1	0	1	Alive	Alive or dead of other cause	Alive or dead due to cancer	III	T3	N0	M0	42.5	425	2009	C07.9-Parotid gland	79	8430	Malignant	Asian or Pacific Islander	40-44 years	8430/3: Mucoepidermoid carcinoma	8430/3: Mucoepidermoid carcinoma	Blank(s)	III	Blank(s)	Blank(s)	Blank(s)	Blank(s)	Blank(s)	T3	N0	M0	Blank(s)
Hospital inpatient/outpatient or clinic	Positive histology	Insured	Female	Widowed	Left - origin of primary	Undifferentiated; anaplastic; Grade IV	81	5	White	1	79	0	0	3	3	0	0	1	0	1	Alive	Alive or dead of other cause	Alive or dead due to cancer	III	T3	N0	M0	1.5	15	2009	C07.9-Parotid gland	79	8430	Malignant	White	80-84 years	8430/3: Mucoepidermoid carcinoma	8430/3: Mucoepidermoid carcinoma	Blank(s)	III	Blank(s)	Blank(s)	Blank(s)	Blank(s)	Blank(s)	T3	N0	M0	Blank(s)
Hospital inpatient/outpatient or clinic	Positive histology	Any Medicaid	Female	Married (including common law)	Left - origin of primary	Poorly differentiated; Grade III	26	1	White	1	73	0	0	1	1	0	0	0	0	1	Alive	Alive or dead of other cause	Alive or dead due to cancer	I	T1	N0	M0	1	10	2009	C07.9-Parotid gland	79	8430	Malignant	White	25-29 years	8430/3: Mucoepidermoid carcinoma	8430/3: Mucoepidermoid carcinoma	Blank(s)	I	Blank(s)	Blank(s)	Blank(s)	Blank(s)	Blank(s)	T1	N0	M0	Blank(s)
Hospital inpatient/outpatient or clinic	Positive histology	Insured	Female	Married (including common law)	Right - origin of primary	Well differentiated; Grade I	60	4	White	1	73	0	0	1	1	0	0	0	0	1	Alive	Alive or dead of other cause	Alive or dead due to cancer	I	T1	N0	M0	1.5	15	2009	C07.9-Parotid gland	79	8430	Malignant	White	60-64 years	8430/3: Mucoepidermoid carcinoma	8430/3: Mucoepidermoid carcinoma	Blank(s)	I	Blank(s)	Blank(s)	Blank(s)	Blank(s)	Blank(s)	T1	N0	M0	Blank(s)
Hospital inpatient/outpatient or clinic	Positive histology	Insured	Male	Married (including common law)	Left - origin of primary	Moderately differentiated; Grade II	51	3	White	1	82	0	0	1	1	0	0	1	0	1	Alive	Alive or dead of other cause	Alive or dead due to cancer	I	T1	N0	M0	1.1	11	2009	C07.9-Parotid gland	79	8430	Malignant	White	50-54 years	8430/3: Mucoepidermoid carcinoma	8430/3: Mucoepidermoid carcinoma	Blank(s)	I	Blank(s)	Blank(s)	Blank(s)	Blank(s)	Blank(s)	T1	N0	M0	Blank(s)
Hospital inpatient/outpatient or clinic	Positive histology	Insured	Male	Married (including common law)	Left - origin of primary	Poorly differentiated; Grade III	75	5	White	1	19	1	1	4.1	2	2.2	0	1	0	1	Dead	Dead (attributable to this cancer dx)	Alive or dead due to cancer	IVA	T2	N2b	M0	2.5	25	2009	C07.9-Parotid gland	79	8430	Malignant	White	75-79 years	8430/3: Mucoepidermoid carcinoma	8430/3: Mucoepidermoid carcinoma	Blank(s)	IVA	Blank(s)	Blank(s)	Blank(s)	Blank(s)	Blank(s)	T2	N2b	M0	Blank(s)
Hospital inpatient/outpatient or clinic	Positive histology	Insured	Male	Married (including common law)	Right - origin of primary	Well differentiated; Grade I	50	3	White	1	75	0	0	4.1	4.1	2.2	0	1	0	1	Alive	Alive or dead of other cause	Alive or dead due to cancer	IVA	T4a	N2b	M0	2.8	28	2009	C07.9-Parotid gland	79	8430	Malignant	White	50-54 years	8430/3: Mucoepidermoid carcinoma	8430/3: Mucoepidermoid carcinoma	Blank(s)	IVA	Blank(s)	Blank(s)	Blank(s)	Blank(s)	Blank(s)	T4a	N2b	M0	Blank(s)
Hospital inpatient/outpatient or clinic	Positive histology	Any Medicaid	Female	Married (including common law)	Left - origin of primary	Moderately differentiated; Grade II	47	2	Other (American Indian/AK Native, Asian/Pacific Islander)	3	73	0	0	1	1	0	0	0	0	1	Alive	Alive or dead of other cause	Alive or dead due to cancer	I	T1	N0	M0	0.9	9	2009	C07.9-Parotid gland	79	8430	Malignant	American Indian/Alaska Native	45-49 years	8430/3: Mucoepidermoid carcinoma	8430/3: Mucoepidermoid carcinoma	Blank(s)	I	Blank(s)	Blank(s)	Blank(s)	Blank(s)	Blank(s)	T1	N0	M0	Blank(s)
Hospital inpatient/outpatient or clinic	Positive histology	Insured	Female	Married (including common law)	Right - origin of primary	Well differentiated; Grade I	55	3	White	1	72	0	0	1	1	0	0	0	0	1	Alive	Alive or dead of other cause	Alive or dead due to cancer	I	T1	N0	M0	1.3	13	2009	C07.9-Parotid gland	79	8430	Malignant	White	55-59 years	8430/3: Mucoepidermoid carcinoma	8430/3: Mucoepidermoid carcinoma	Blank(s)	I	Blank(s)	Blank(s)	Blank(s)	Blank(s)	Blank(s)	T1	N0	M0	Blank(s)
Hospital inpatient/outpatient or clinic	Positive histology	Any Medicaid	Female	Married (including common law)	Left - origin of primary	Moderately differentiated; Grade II	31	1	White	1	56	0	0	2	2	0	0	1	0	1	Alive	Alive or dead of other cause	Alive or dead due to cancer	II	T2	N0	M0	3.3	33	2009	C07.9-Parotid gland	79	8430	Malignant	White	30-34 years	8430/3: Mucoepidermoid carcinoma	8430/3: Mucoepidermoid carcinoma	Blank(s)	II	Blank(s)	Blank(s)	Blank(s)	Blank(s)	Blank(s)	T2	N0	M0	Blank(s)
Hospital inpatient/outpatient or clinic	Positive histology	Insured	Female	Married (including common law)	Right - origin of primary	Well differentiated; Grade I	60	4	Other (American Indian/AK Native, Asian/Pacific Islander)	3	81	0	0	1	1	0	0	0	0	1	Alive	Alive or dead of other cause	Alive or dead due to cancer	I	T1	N0	M0	1.4	14	2009	C07.9-Parotid gland	79	8430	Malignant	Asian or Pacific Islander	60-64 years	8430/3: Mucoepidermoid carcinoma	8430/3: Mucoepidermoid carcinoma	Blank(s)	I	Blank(s)	Blank(s)	Blank(s)	Blank(s)	Blank(s)	T1	N0	M0	Blank(s)
Hospital inpatient/outpatient or clinic	Positive histology	Insured	Male	Married (including common law)	Right - origin of primary	Well differentiated; Grade I	67	4	White	1	81	0	0	1	1	0	0	0	0	1	Alive	Alive or dead of other cause	Alive or dead due to cancer	I	T1	N0	M0	0.6	6	2009	C07.9-Parotid gland	79	8430	Malignant	White	65-69 years	8430/3: Mucoepidermoid carcinoma	8430/3: Mucoepidermoid carcinoma	Blank(s)	I	Blank(s)	Blank(s)	Blank(s)	Blank(s)	Blank(s)	T1	N0	M0	Blank(s)
Hospital inpatient/outpatient or clinic	Positive histology	Insured/No specifics	Female	Married (including common law)	Left - origin of primary	Well differentiated; Grade I	44	2	White	1	77	0	0	1	1	0	0	0	0	1	Alive	Alive or dead of other cause	Alive or dead due to cancer	I	T1	N0	M0	1.9	19	2009	C07.9-Parotid gland	79	8430	Malignant	White	40-44 years	8430/3: Mucoepidermoid carcinoma	8430/3: Mucoepidermoid carcinoma	Blank(s)	I	Blank(s)	Blank(s)	Blank(s)	Blank(s)	Blank(s)	T1	N0	M0	Blank(s)
Hospital inpatient/outpatient or clinic	Positive histology	Insured	Male	Widowed	Right - origin of primary	Poorly differentiated; Grade III	84	5	White	1	42	1	0	3	3	0	0	1	0	1	Dead	Alive or dead of other cause	Dead (attributable to causes other than this cancer dx)	III	T3	N0	M0	4	40	2009	C07.9-Parotid gland	79	8430	Malignant	White	80-84 years	8430/3: Mucoepidermoid carcinoma	8430/3: Mucoepidermoid carcinoma	Blank(s)	III	Blank(s)	Blank(s)	Blank(s)	Blank(s)	Blank(s)	T3	N0	M0	Blank(s)
Hospital inpatient/outpatient or clinic	Positive histology	Insured/No specifics	Female	Married (including common law)	Left - origin of primary	Moderately differentiated; Grade II	61	4	White	1	75	0	0	1	1	0	0	0	0	1	Alive	Alive or dead of other cause	Alive or dead due to cancer	I	T1	N0	M0	0.8	8	2009	C07.9-Parotid gland	79	8430	Malignant	White	60-64 years	8430/3: Mucoepidermoid carcinoma	8430/3: Mucoepidermoid carcinoma	Blank(s)	I	Blank(s)	Blank(s)	Blank(s)	Blank(s)	Blank(s)	T1	N0	M0	Blank(s)
Hospital inpatient/outpatient or clinic	Positive histology	Insured	Female	Married (including common law)	Right - origin of primary	Moderately differentiated; Grade II	31	1	White	1	75	0	0	2	2	0	0	1	0	1	Alive	Alive or dead of other cause	Alive or dead due to cancer	II	T2	N0	M0	2.2	22	2009	C07.9-Parotid gland	79	8430	Malignant	White	30-34 years	8430/3: Mucoepidermoid carcinoma	8430/3: Mucoepidermoid carcinoma	Blank(s)	II	Blank(s)	Blank(s)	Blank(s)	Blank(s)	Blank(s)	T2	N0	M0	Blank(s)
Hospital inpatient/outpatient or clinic	Positive histology	Insured	Male	Married (including common law)	Right - origin of primary	Moderately differentiated; Grade II	66	4	White	1	74	0	0	1	1	0	0	1	0	1	Alive	Alive or dead of other cause	Alive or dead due to cancer	I	T1	N0	M0	1.8	18	2009	C07.9-Parotid gland	79	8430	Malignant	White	65-69 years	8430/3: Mucoepidermoid carcinoma	8430/3: Mucoepidermoid carcinoma	Blank(s)	I	Blank(s)	Blank(s)	Blank(s)	Blank(s)	Blank(s)	T1	N0	M0	Blank(s)
Hospital inpatient/outpatient or clinic	Positive histology	Insured	Male	Married (including common law)	Right - origin of primary	Poorly differentiated; Grade III	69	4	White	1	11	1	1	4.1	3	2.2	0	0	0	1	Dead	Dead (attributable to this cancer dx)	Alive or dead due to cancer	IVA	T3	N2b	M0	6.5	65	2009	C07.9-Parotid gland	79	8430	Malignant	White	65-69 years	8430/3: Mucoepidermoid carcinoma	8430/3: Mucoepidermoid carcinoma	Blank(s)	IVA	Blank(s)	Blank(s)	Blank(s)	Blank(s)	Blank(s)	T3	N2b	M0	Blank(s)
Hospital inpatient/outpatient or clinic	Positive histology	Insured	Male	Divorced	Left - origin of primary	Well differentiated; Grade I	71	5	White	1	20	1	0	2	2	0	0	0	0	1	Dead	Alive or dead of other cause	Dead (attributable to causes other than this cancer dx)	II	T2	N0	M0	2.2	22	2009	C07.9-Parotid gland	79	8430	Malignant	White	70-74 years	8430/3: Mucoepidermoid carcinoma	8430/3: Mucoepidermoid carcinoma	Blank(s)	II	Blank(s)	Blank(s)	Blank(s)	Blank(s)	Blank(s)	T2	N0	M0	Blank(s)
Hospital inpatient/outpatient or clinic	Positive histology	Insured/No specifics	Female	Married (including common law)	Left - origin of primary	Moderately differentiated; Grade II	37	1	Black	2	82	0	0	1	1	0	0	0	0	1	Alive	Alive or dead of other cause	Alive or dead due to cancer	I	T1	N0	M0	1	10	2009	C07.9-Parotid gland	79	8430	Malignant	Black	35-39 years	8430/3: Mucoepidermoid carcinoma	8430/3: Mucoepidermoid carcinoma	Blank(s)	I	Blank(s)	Blank(s)	Blank(s)	Blank(s)	Blank(s)	T1	N0	M0	Blank(s)
Hospital inpatient/outpatient or clinic	Positive histology	Insured	Female	Married (including common law)	Left - origin of primary	Moderately differentiated; Grade II	33	1	White	1	17	0	0	1	1	0	0	0	0	1	Alive	Alive or dead of other cause	Alive or dead due to cancer	I	T1	N0	M0	1	10	2009	C07.9-Parotid gland	79	8430	Malignant	White	30-34 years	8430/3: Mucoepidermoid carcinoma	8430/3: Mucoepidermoid carcinoma	Blank(s)	I	Blank(s)	Blank(s)	Blank(s)	Blank(s)	Blank(s)	T1	N0	M0	Blank(s)
Hospital inpatient/outpatient or clinic	Positive histology	Insured	Female	Married (including common law)	Right - origin of primary	Moderately differentiated; Grade II	39	1	Black	2	72	0	0	1	1	0	0	0	0	1	Alive	Alive or dead of other cause	Alive or dead due to cancer	I	T1	N0	M0	1	10	2009	C07.9-Parotid gland	79	8430	Malignant	Black	35-39 years	8430/3: Mucoepidermoid carcinoma	8430/3: Mucoepidermoid carcinoma	Blank(s)	I	Blank(s)	Blank(s)	Blank(s)	Blank(s)	Blank(s)	T1	N0	M0	Blank(s)
Hospital inpatient/outpatient or clinic	Positive histology	Insured/No specifics	Female	Married (including common law)	Right - origin of primary	Well differentiated; Grade I	41	2	Black	2	80	0	0	1	1	0	0	0	0	1	Alive	Alive or dead of other cause	Alive or dead due to cancer	I	T1	N0	M0	1.1	11	2009	C07.9-Parotid gland	79	8430	Malignant	Black	40-44 years	8430/3: Mucoepidermoid carcinoma	8430/3: Mucoepidermoid carcinoma	Blank(s)	I	Blank(s)	Blank(s)	Blank(s)	Blank(s)	Blank(s)	T1	N0	M0	Blank(s)
Hospital inpatient/outpatient or clinic	Positive histology	Uninsured	Male	Widowed	Right - origin of primary	Moderately differentiated; Grade II	44	2	White	1	61	0	0	1	1	0	0	0	0	1	Alive	Alive or dead of other cause	Alive or dead due to cancer	I	T1	N0	M0	1	10	2009	C07.9-Parotid gland	79	8430	Malignant	White	40-44 years	8430/3: Mucoepidermoid carcinoma	8430/3: Mucoepidermoid carcinoma	Blank(s)	I	Blank(s)	Blank(s)	Blank(s)	Blank(s)	Blank(s)	T1	N0	M0	Blank(s)
Hospital inpatient/outpatient or clinic	Positive histology	Insured	Male	Single (never married)	Right - origin of primary	Moderately differentiated; Grade II	38	1	White	1	72	0	0	1	1	0	0	0	0	1	Alive	Alive or dead of other cause	Alive or dead due to cancer	I	T1	N0	M0	2	20	2009	C07.9-Parotid gland	79	8430	Malignant	White	35-39 years	8430/3: Mucoepidermoid carcinoma	8430/3: Mucoepidermoid carcinoma	Blank(s)	I	Blank(s)	Blank(s)	Blank(s)	Blank(s)	Blank(s)	T1	N0	M0	Blank(s)
Hospital inpatient/outpatient or clinic	Positive histology	Insured	Female	Married (including common law)	Left - origin of primary	Moderately differentiated; Grade II	53	3	White	1	45	0	0	1	1	0	0	1	0	1	Alive	Alive or dead of other cause	Alive or dead due to cancer	I	T1	N0	M0	1.3	13	2009	C07.9-Parotid gland	79	8430	Malignant	White	50-54 years	8430/3: Mucoepidermoid carcinoma	8430/3: Mucoepidermoid carcinoma	Blank(s)	I	Blank(s)	Blank(s)	Blank(s)	Blank(s)	Blank(s)	T1	N0	M0	Blank(s)
Hospital inpatient/outpatient or clinic	Positive histology	Insured	Male	Married (including common law)	Right - origin of primary	Well differentiated; Grade I	76	5	Other (American Indian/AK Native, Asian/Pacific Islander)	3	79	0	0	1	1	0	0	0	0	1	Alive	Alive or dead of other cause	Alive or dead due to cancer	I	T1	N0	M0	1	10	2009	C07.9-Parotid gland	79	8430	Malignant	Asian or Pacific Islander	75-79 years	8430/3: Mucoepidermoid carcinoma	8430/3: Mucoepidermoid carcinoma	Blank(s)	I	Blank(s)	Blank(s)	Blank(s)	Blank(s)	Blank(s)	T1	N0	M0	Blank(s)
Hospital inpatient/outpatient or clinic	Positive histology	Uninsured	Female	Single (never married)	Right - origin of primary	Moderately differentiated; Grade II	22	1	White	1	39	0	0	3	3	0	0	0	0	1	Alive	Alive or dead of other cause	Alive or dead due to cancer	III	T3	N0	M0	5	50	2009	C07.9-Parotid gland	79	8430	Malignant	White	20-24 years	8430/3: Mucoepidermoid carcinoma	8430/3: Mucoepidermoid carcinoma	Blank(s)	III	Blank(s)	Blank(s)	Blank(s)	Blank(s)	Blank(s)	T3	N0	M0	Blank(s)
Hospital inpatient/outpatient or clinic	Positive histology	Insured	Female	Married (including common law)	Left - origin of primary	Well differentiated; Grade I	66	4	Other (American Indian/AK Native, Asian/Pacific Islander)	3	79	0	0	1	1	0	0	0	0	1	Alive	Alive or dead of other cause	Alive or dead due to cancer	I	T1	N0	M0	0.5	5	2009	C07.9-Parotid gland	79	8430	Malignant	Asian or Pacific Islander	65-69 years	8430/3: Mucoepidermoid carcinoma	8430/3: Mucoepidermoid carcinoma	Blank(s)	I	Blank(s)	Blank(s)	Blank(s)	Blank(s)	Blank(s)	T1	N0	M0	Blank(s)
Hospital inpatient/outpatient or clinic	Positive histology	Uninsured	Female	Single (never married)	Right - origin of primary	Well differentiated; Grade I	39	1	White	1	67	0	0	4.1	1	2.2	0	1	0	1	Alive	Alive or dead of other cause	Alive or dead due to cancer	IVA	T1	N2b	M0	2	20	2009	C07.9-Parotid gland	79	8430	Malignant	White	35-39 years	8430/3: Mucoepidermoid carcinoma	8430/3: Mucoepidermoid carcinoma	Blank(s)	IVA	Blank(s)	Blank(s)	Blank(s)	Blank(s)	Blank(s)	T1	N2b	M0	Blank(s)
Hospital inpatient/outpatient or clinic	Positive histology	Insured	Female	Single (never married)	Left - origin of primary	Well differentiated; Grade I	20	1	White	1	73	0	0	3	3	0	0	1	0	1	Alive	Alive or dead of other cause	Alive or dead due to cancer	III	T3	N0	M0	2	20	2009	C07.9-Parotid gland	79	8430	Malignant	White	20-24 years	8430/3: Mucoepidermoid carcinoma	8430/3: Mucoepidermoid carcinoma	Blank(s)	III	Blank(s)	Blank(s)	Blank(s)	Blank(s)	Blank(s)	T3	N0	M0	Blank(s)
Hospital inpatient/outpatient or clinic	Positive histology	Insured	Male	Married (including common law)	Left - origin of primary	Moderately differentiated; Grade II	40	2	White	1	74	0	0	1	1	0	0	0	0	1	Alive	Alive or dead of other cause	Alive or dead due to cancer	I	T1	N0	M0	1.1	11	2009	C07.9-Parotid gland	79	8430	Malignant	White	40-44 years	8430/3: Mucoepidermoid carcinoma	8430/3: Mucoepidermoid carcinoma	Blank(s)	I	Blank(s)	Blank(s)	Blank(s)	Blank(s)	Blank(s)	T1	N0	M0	Blank(s)
Hospital inpatient/outpatient or clinic	Positive histology	Insured	Male	Widowed	Left - origin of primary	Moderately differentiated; Grade II	73	5	White	1	50	1	0	1	1	0	0	0	0	1	Dead	Dead (missing/unknown COD)	Dead (missing/unknown COD)	I	T1	N0	M0	1.5	15	2009	C07.9-Parotid gland	79	8430	Malignant	White	70-74 years	8430/3: Mucoepidermoid carcinoma	8430/3: Mucoepidermoid carcinoma	Blank(s)	I	Blank(s)	Blank(s)	Blank(s)	Blank(s)	Blank(s)	T1	N0	M0	Blank(s)
Hospital inpatient/outpatient or clinic	Positive histology	Any Medicaid	Male	Single (never married)	Right - origin of primary	Moderately differentiated; Grade II	48	2	White	1	81	0	0	2	2	0	0	0	0	1	Alive	Alive or dead of other cause	Alive or dead due to cancer	II	T2	N0	M0	3	30	2009	C07.9-Parotid gland	79	8430	Malignant	White	45-49 years	8430/3: Mucoepidermoid carcinoma	8430/3: Mucoepidermoid carcinoma	Blank(s)	II	Blank(s)	Blank(s)	Blank(s)	Blank(s)	Blank(s)	T2	N0	M0	Blank(s)
Hospital inpatient/outpatient or clinic	Positive histology	Insured	Female	Single (never married)	Left - origin of primary	Moderately differentiated; Grade II	23	1	White	1	69	0	0	3	3	0	0	0	0	1	Alive	Alive or dead of other cause	Alive or dead due to cancer	III	T3	N0	M0	2.8	28	2009	C07.9-Parotid gland	79	8430	Malignant	White	20-24 years	8430/3: Mucoepidermoid carcinoma	8430/3: Mucoepidermoid carcinoma	Blank(s)	III	Blank(s)	Blank(s)	Blank(s)	Blank(s)	Blank(s)	T3	N0	M0	Blank(s)
Hospital inpatient/outpatient or clinic	Positive histology	Insured	Female	Married (including common law)	Right - origin of primary	Moderately differentiated; Grade II	54	3	White	1	80	0	0	1	1	0	0	0	0	1	Alive	Alive or dead of other cause	Alive or dead due to cancer	I	T1	N0	M0	1.5	15	2009	C07.9-Parotid gland	79	8430	Malignant	White	50-54 years	8430/3: Mucoepidermoid carcinoma	8430/3: Mucoepidermoid carcinoma	Blank(s)	I	Blank(s)	Blank(s)	Blank(s)	Blank(s)	Blank(s)	T1	N0	M0	Blank(s)
Hospital inpatient/outpatient or clinic	Positive histology	Insured	Male	Married (including common law)	Left - origin of primary	Moderately differentiated; Grade II	57	3	White	1	70	0	0	2	2	0	0	0	0	1	Alive	Alive or dead of other cause	Alive or dead due to cancer	II	T2	N0	M0	2.6	26	2009	C07.9-Parotid gland	79	8430	Malignant	White	55-59 years	8430/3: Mucoepidermoid carcinoma	8430/3: Mucoepidermoid carcinoma	Blank(s)	II	Blank(s)	Blank(s)	Blank(s)	Blank(s)	Blank(s)	T2	N0	M0	Blank(s)
Hospital inpatient/outpatient or clinic	Positive histology	Insured	Male	Married (including common law)	Left - origin of primary	Well differentiated; Grade I	33	1	White	1	45	0	0	2	2	0	0	1	0	1	Alive	Alive or dead of other cause	Alive or dead due to cancer	II	T2	N0	M0	2.5	25	2009	C07.9-Parotid gland	79	8430	Malignant	White	30-34 years	8430/3: Mucoepidermoid carcinoma	8430/3: Mucoepidermoid carcinoma	Blank(s)	II	Blank(s)	Blank(s)	Blank(s)	Blank(s)	Blank(s)	T2	N0	M0	Blank(s)
Hospital inpatient/outpatient or clinic	Positive histology	Any Medicaid	Female	Single (never married)	Left - origin of primary	Well differentiated; Grade I	18	1	White	1	81	0	0	3	2	1	0	0	0	1	Alive	Alive or dead of other cause	Alive or dead due to cancer	III	T2	N1	M0	2.5	25	2009	C07.9-Parotid gland	79	8430	Malignant	White	15-19 years	8430/3: Mucoepidermoid carcinoma	8430/3: Mucoepidermoid carcinoma	Blank(s)	III	Blank(s)	Blank(s)	Blank(s)	Blank(s)	Blank(s)	T2	N1	M0	Blank(s)
Hospital inpatient/outpatient or clinic	Positive histology	Insured	Female	Single (never married)	Left - origin of primary	Undifferentiated; anaplastic; Grade IV	44	2	Black	2	78	0	0	3	3	0	0	0	0	1	Alive	Alive or dead of other cause	Alive or dead due to cancer	III	T3	N0	M0	6.5	65	2009	C07.9-Parotid gland	79	8430	Malignant	Black	40-44 years	8430/3: Mucoepidermoid carcinoma	8430/3: Mucoepidermoid carcinoma	Blank(s)	III	Blank(s)	Blank(s)	Blank(s)	Blank(s)	Blank(s)	T3	N0	M0	Blank(s)
Hospital inpatient/outpatient or clinic	Positive histology	Any Medicaid	Female	Single (never married)	Left - origin of primary	Moderately differentiated; Grade II	36	1	White	1	77	0	0	1	1	0	0	0	0	1	Alive	Alive or dead of other cause	Alive or dead due to cancer	I	T1	N0	M0	1.5	15	2009	C07.9-Parotid gland	79	8430	Malignant	White	35-39 years	8430/3: Mucoepidermoid carcinoma	8430/3: Mucoepidermoid carcinoma	Blank(s)	I	Blank(s)	Blank(s)	Blank(s)	Blank(s)	Blank(s)	T1	N0	M0	Blank(s)
Hospital inpatient/outpatient or clinic	Positive histology	Insured/No specifics	Female	Divorced	Right - origin of primary	Moderately differentiated; Grade II	68	4	White	1	79	0	0	1	1	0	0	0	0	1	Alive	Alive or dead of other cause	Alive or dead due to cancer	I	T1	N0	M0	1	10	2009	C07.9-Parotid gland	79	8430	Malignant	White	65-69 years	8430/3: Mucoepidermoid carcinoma	8430/3: Mucoepidermoid carcinoma	Blank(s)	I	Blank(s)	Blank(s)	Blank(s)	Blank(s)	Blank(s)	T1	N0	M0	Blank(s)
Hospital inpatient/outpatient or clinic	Positive histology	Insured	Female	Married (including common law)	Right - origin of primary	Undifferentiated; anaplastic; Grade IV	39	1	White	1	78	0	0	3	3	0	0	1	0	1	Alive	Alive or dead of other cause	Alive or dead due to cancer	III	T3	N0	M0	3	30	2009	C07.9-Parotid gland	79	8430	Malignant	White	35-39 years	8430/3: Mucoepidermoid carcinoma	8430/3: Mucoepidermoid carcinoma	Blank(s)	III	Blank(s)	Blank(s)	Blank(s)	Blank(s)	Blank(s)	T3	N0	M0	Blank(s)
Hospital inpatient/outpatient or clinic	Positive histology	Insured	Male	Married (including common law)	Right - origin of primary	Well differentiated; Grade I	44	2	Black	2	76	0	0	1	1	0	0	0	0	1	Alive	Alive or dead of other cause	Alive or dead due to cancer	I	T1	N0	M0	1.5	15	2009	C07.9-Parotid gland	79	8430	Malignant	Black	40-44 years	8430/3: Mucoepidermoid carcinoma	8430/3: Mucoepidermoid carcinoma	Blank(s)	I	Blank(s)	Blank(s)	Blank(s)	Blank(s)	Blank(s)	T1	N0	M0	Blank(s)
Hospital inpatient/outpatient or clinic	Positive histology	Any Medicaid	Male	Single (never married)	Left - origin of primary	Moderately differentiated; Grade II	68	4	Other (American Indian/AK Native, Asian/Pacific Islander)	3	11	1	0	1	1	0	0	0	0	1	Dead	Alive or dead of other cause	Dead (attributable to causes other than this cancer dx)	I	T1	N0	M0	1.3	13	2009	C07.9-Parotid gland	79	8430	Malignant	Asian or Pacific Islander	65-69 years	8430/3: Mucoepidermoid carcinoma	8430/3: Mucoepidermoid carcinoma	Blank(s)	I	Blank(s)	Blank(s)	Blank(s)	Blank(s)	Blank(s)	T1	N0	M0	Blank(s)
Hospital inpatient/outpatient or clinic	Positive histology	Insured/No specifics	Male	Widowed	Left - origin of primary	Poorly differentiated; Grade III	90	5	White	1	47	1	0	3	2	1	0	1	0	1	Dead	Dead (missing/unknown COD)	Dead (missing/unknown COD)	III	T2	N1	M0	2.3	23	2009	C07.9-Parotid gland	79	8430	Malignant	White	85+ years	8430/3: Mucoepidermoid carcinoma	8430/3: Mucoepidermoid carcinoma	Blank(s)	III	Blank(s)	Blank(s)	Blank(s)	Blank(s)	Blank(s)	T2	N1	M0	Blank(s)
Hospital inpatient/outpatient or clinic	Positive histology	Insured	Male	Married (including common law)	Right - origin of primary	Moderately differentiated; Grade II	33	1	White	1	76	0	0	3	3	0	0	1	0	1	Alive	Alive or dead of other cause	Alive or dead due to cancer	III	T3	N0	M0	3	30	2009	C07.9-Parotid gland	79	8430	Malignant	White	30-34 years	8430/3: Mucoepidermoid carcinoma	8430/3: Mucoepidermoid carcinoma	Blank(s)	III	Blank(s)	Blank(s)	Blank(s)	Blank(s)	Blank(s)	T3	N0	M0	Blank(s)
Hospital inpatient/outpatient or clinic	Positive histology	Insured/No specifics	Male	Married (including common law)	Right - origin of primary	Poorly differentiated; Grade III	71	5	White	1	74	0	0	1	1	0	0	1	0	1	Alive	Alive or dead of other cause	Alive or dead due to cancer	I	T1	N0	M0	2	20	2009	C07.9-Parotid gland	79	8430	Malignant	White	70-74 years	8430/3: Mucoepidermoid carcinoma	8430/3: Mucoepidermoid carcinoma	Blank(s)	I	Blank(s)	Blank(s)	Blank(s)	Blank(s)	Blank(s)	T1	N0	M0	Blank(s)
Hospital inpatient/outpatient or clinic	Positive histology	Insured	Female	Married (including common law)	Right - origin of primary	Well differentiated; Grade I	50	3	White	1	73	0	0	2	2	0	0	0	0	1	Alive	Alive or dead of other cause	Alive or dead due to cancer	II	T2	N0	M0	2.3	23	2009	C07.9-Parotid gland	79	8430	Malignant	White	50-54 years	8430/3: Mucoepidermoid carcinoma	8430/3: Mucoepidermoid carcinoma	Blank(s)	II	Blank(s)	Blank(s)	Blank(s)	Blank(s)	Blank(s)	T2	N0	M0	Blank(s)
Hospital inpatient/outpatient or clinic	Positive histology	Insured	Male	Married (including common law)	Right - origin of primary	Undifferentiated; anaplastic; Grade IV	51	3	White	1	61	0	0	4.1	4.1	2.2	0	1	0	1	Alive	Alive or dead of other cause	Alive or dead due to cancer	IVA	T4a	N2b	M0	6	60	2009	C07.9-Parotid gland	79	8430	Malignant	White	50-54 years	8430/3: Mucoepidermoid carcinoma	8430/3: Mucoepidermoid carcinoma	Blank(s)	IVA	Blank(s)	Blank(s)	Blank(s)	Blank(s)	Blank(s)	T4a	N2b	M0	Blank(s)
Hospital inpatient/outpatient or clinic	Positive histology	Any Medicaid	Male	Single (never married)	Left - origin of primary	Undifferentiated; anaplastic; Grade IV	72	5	White	1	8	1	0	4.1	4.1	1	0	1	1	1	Dead	Alive or dead of other cause	Dead (attributable to causes other than this cancer dx)	IVA	T4a	N1	M0	2.4	24	2009	C07.9-Parotid gland	79	8430	Malignant	White	70-74 years	8430/3: Mucoepidermoid carcinoma	8430/3: Mucoepidermoid carcinoma	Blank(s)	IVA	Blank(s)	Blank(s)	Blank(s)	Blank(s)	Blank(s)	T4a	N1	M0	Blank(s)
Hospital inpatient/outpatient or clinic	Positive histology	Insured/No specifics	Male	Married (including common law)	Left - origin of primary	Undifferentiated; anaplastic; Grade IV	97	5	White	1	27	1	1	4.1	3	2.1	0	1	0	1	Dead	Dead (attributable to this cancer dx)	Alive or dead due to cancer	IVA	T3	N2a	M0	2.4	24	2009	C07.9-Parotid gland	79	8430	Malignant	White	85+ years	8430/3: Mucoepidermoid carcinoma	8430/3: Mucoepidermoid carcinoma	Blank(s)	IVA	Blank(s)	Blank(s)	Blank(s)	Blank(s)	Blank(s)	T3	N2a	M0	Blank(s)
Hospital inpatient/outpatient or clinic	Positive histology	Any Medicaid	Female	Widowed	Left - origin of primary	Undifferentiated; anaplastic; Grade IV	51	3	White	1	53	0	0	3	2	1	0	1	0	1	Alive	Alive or dead of other cause	Alive or dead due to cancer	III	T2	N1	M0	2.3	23	2009	C07.9-Parotid gland	79	8430	Malignant	White	50-54 years	8430/3: Mucoepidermoid carcinoma	8430/3: Mucoepidermoid carcinoma	Blank(s)	III	Blank(s)	Blank(s)	Blank(s)	Blank(s)	Blank(s)	T2	N1	M0	Blank(s)
Hospital inpatient/outpatient or clinic	Positive histology	Insured	Female	Married (including common law)	Right - origin of primary	Well differentiated; Grade I	52	3	Black	2	50	0	0	2	2	0	0	0	0	1	Alive	Alive or dead of other cause	Alive or dead due to cancer	II	T2	N0	M0	3.5	35	2009	C07.9-Parotid gland	79	8430	Malignant	Black	50-54 years	8430/3: Mucoepidermoid carcinoma	8430/3: Mucoepidermoid carcinoma	Blank(s)	II	Blank(s)	Blank(s)	Blank(s)	Blank(s)	Blank(s)	T2	N0	M0	Blank(s)
Hospital inpatient/outpatient or clinic	Positive histology	Insured	Female	Widowed	Right - origin of primary	Undifferentiated; anaplastic; Grade IV	89	5	Black	2	8	1	1	4.2	4.2	2.2	0	0	0	1	Dead	Dead (attributable to this cancer dx)	Alive or dead due to cancer	IVB	T4b	N2b	M0	3.7	37	2009	C07.9-Parotid gland	79	8430	Malignant	Black	85+ years	8430/3: Mucoepidermoid carcinoma	8430/3: Mucoepidermoid carcinoma	Blank(s)	IVB	Blank(s)	Blank(s)	Blank(s)	Blank(s)	Blank(s)	T4b	N2b	M0	Blank(s)
Hospital inpatient/outpatient or clinic	Positive histology	Insured	Male	Married (including common law)	Right - origin of primary	Moderately differentiated; Grade II	46	2	White	1	73	0	0	3	1	1	0	1	0	1	Alive	Alive or dead of other cause	Alive or dead due to cancer	III	T1	N1	M0	1.2	12	2009	C07.9-Parotid gland	79	8430	Malignant	White	45-49 years	8430/3: Mucoepidermoid carcinoma	8430/3: Mucoepidermoid carcinoma	Blank(s)	III	Blank(s)	Blank(s)	Blank(s)	Blank(s)	Blank(s)	T1	N1	M0	Blank(s)
Hospital inpatient/outpatient or clinic	Positive histology	Insured/No specifics	Female	Married (including common law)	Left - origin of primary	Moderately differentiated; Grade II	75	5	White	1	51	1	1	1	1	0	0	1	0	1	Dead	Dead (attributable to this cancer dx)	Alive or dead due to cancer	I	T1	N0	M0	2	20	2009	C07.9-Parotid gland	79	8430	Malignant	White	75-79 years	8430/3: Mucoepidermoid carcinoma	8430/3: Mucoepidermoid carcinoma	Blank(s)	I	Blank(s)	Blank(s)	Blank(s)	Blank(s)	Blank(s)	T1	N0	M0	Blank(s)
Hospital inpatient/outpatient or clinic	Positive histology	Insured	Female	Single (never married)	Right - origin of primary	Well differentiated; Grade I	26	1	Black	2	79	0	0	1	1	0	0	0	0	1	Alive	Alive or dead of other cause	Alive or dead due to cancer	I	T1	N0	M0	2	20	2009	C07.9-Parotid gland	79	8430	Malignant	Black	25-29 years	8430/3: Mucoepidermoid carcinoma	8430/3: Mucoepidermoid carcinoma	Blank(s)	I	Blank(s)	Blank(s)	Blank(s)	Blank(s)	Blank(s)	T1	N0	M0	Blank(s)
Hospital inpatient/outpatient or clinic	Positive histology	Insured	Female	Unknown	Right - origin of primary	Moderately differentiated; Grade II	27	1	Black	2	76	0	0	2	2	0	0	1	0	1	Alive	Alive or dead of other cause	Alive or dead due to cancer	II	T2	N0	M0	3.2	32	2009	C07.9-Parotid gland	79	8430	Malignant	Black	25-29 years	8430/3: Mucoepidermoid carcinoma	8430/3: Mucoepidermoid carcinoma	Blank(s)	II	Blank(s)	Blank(s)	Blank(s)	Blank(s)	Blank(s)	T2	N0	M0	Blank(s)
Hospital inpatient/outpatient or clinic	Positive histology	Insured/No specifics	Female	Married (including common law)	Left - origin of primary	Poorly differentiated; Grade III	59	3	White	1	79	0	0	1	1	0	0	1	0	1	Alive	Alive or dead of other cause	Alive or dead due to cancer	I	T1	N0	M0	2	20	2009	C07.9-Parotid gland	79	8430	Malignant	White	55-59 years	8430/3: Mucoepidermoid carcinoma	8430/3: Mucoepidermoid carcinoma	Blank(s)	I	Blank(s)	Blank(s)	Blank(s)	Blank(s)	Blank(s)	T1	N0	M0	Blank(s)
Hospital inpatient/outpatient or clinic	Positive histology	Insured	Male	Married (including common law)	Right - origin of primary	Poorly differentiated; Grade III	79	5	White	1	80	0	0	4.1	4.1	0	0	1	0	1	Alive	Alive or dead of other cause	Alive or dead due to cancer	IVA	T4a	N0	M0	2.3	23	2009	C07.9-Parotid gland	79	8430	Malignant	White	75-79 years	8430/3: Mucoepidermoid carcinoma	8430/3: Mucoepidermoid carcinoma	Blank(s)	IVA	Blank(s)	Blank(s)	Blank(s)	Blank(s)	Blank(s)	T4a	N0	M0	Blank(s)
Hospital inpatient/outpatient or clinic	Positive histology	Uninsured	Male	Married (including common law)	Left - origin of primary	Moderately differentiated; Grade II	56	3	White	1	75	0	0	1	1	0	0	0	0	1	Alive	Alive or dead of other cause	Alive or dead due to cancer	I	T1	N0	M0	2	20	2009	C07.9-Parotid gland	79	8430	Malignant	White	55-59 years	8430/3: Mucoepidermoid carcinoma	8430/3: Mucoepidermoid carcinoma	Blank(s)	I	Blank(s)	Blank(s)	Blank(s)	Blank(s)	Blank(s)	T1	N0	M0	Blank(s)
Hospital inpatient/outpatient or clinic	Positive histology	Insured	Female	Single (never married)	Right - origin of primary	Well differentiated; Grade I	36	1	Black	2	82	0	0	1	1	0	0	0	0	1	Alive	Alive or dead of other cause	Alive or dead due to cancer	I	T1	N0	M0	1.7	17	2009	C07.9-Parotid gland	79	8430	Malignant	Black	35-39 years	8430/3: Mucoepidermoid carcinoma	8430/3: Mucoepidermoid carcinoma	Blank(s)	I	Blank(s)	Blank(s)	Blank(s)	Blank(s)	Blank(s)	T1	N0	M0	Blank(s)
Hospital inpatient/outpatient or clinic	Positive histology	Insured	Male	Married (including common law)	Left - origin of primary	Moderately differentiated; Grade II	76	5	White	1	83	0	0	4.1	4.1	0	0	1	0	1	Alive	Alive or dead of other cause	Alive or dead due to cancer	IVA	T4a	N0	M0	7.5	75	2009	C07.9-Parotid gland	79	8430	Malignant	White	75-79 years	8430/3: Mucoepidermoid carcinoma	8430/3: Mucoepidermoid carcinoma	Blank(s)	IVA	Blank(s)	Blank(s)	Blank(s)	Blank(s)	Blank(s)	T4a	N0	M0	Blank(s)
Hospital inpatient/outpatient or clinic	Positive histology	Insured	Male	Married (including common law)	Right - origin of primary	Well differentiated; Grade I	77	5	White	1	83	0	0	1	1	0	0	0	0	1	Alive	Alive or dead of other cause	Alive or dead due to cancer	I	T1	N0	M0	2	20	2009	C07.9-Parotid gland	79	8430	Malignant	White	75-79 years	8430/3: Mucoepidermoid carcinoma	8430/3: Mucoepidermoid carcinoma	Blank(s)	I	Blank(s)	Blank(s)	Blank(s)	Blank(s)	Blank(s)	T1	N0	M0	Blank(s)
Hospital inpatient/outpatient or clinic	Positive exfoliative cytology, no positive histology	Insured	Male	Single (never married)	Right - origin of primary	Moderately differentiated; Grade II	82	5	White	1	34	1	1	3	3	1	0	1	0	1	Dead	Dead (attributable to this cancer dx)	Alive or dead due to cancer	III	T3	N1	M0	8	80	2009	C07.9-Parotid gland	79	8430	Malignant	White	80-84 years	8430/3: Mucoepidermoid carcinoma	8430/3: Mucoepidermoid carcinoma	Blank(s)	III	Blank(s)	Blank(s)	Blank(s)	Blank(s)	Blank(s)	T3	N1	M0	Blank(s)
Hospital inpatient/outpatient or clinic	Positive histology	Insured/No specifics	Female	Married (including common law)	Left - origin of primary	Moderately differentiated; Grade II	29	1	Black	2	65	0	0	2	2	0	0	0	0	1	Alive	Alive or dead of other cause	Alive or dead due to cancer	II	T2	N0	M0	3	30	2009	C07.9-Parotid gland	79	8430	Malignant	Black	25-29 years	8430/3: Mucoepidermoid carcinoma	8430/3: Mucoepidermoid carcinoma	Blank(s)	II	Blank(s)	Blank(s)	Blank(s)	Blank(s)	Blank(s)	T2	N0	M0	Blank(s)
Hospital inpatient/outpatient or clinic	Positive histology	Insured	Female	Single (never married)	Left - origin of primary	Moderately differentiated; Grade II	20	1	White	1	79	0	0	1	1	0	0	1	0	1	Alive	Alive or dead of other cause	Alive or dead due to cancer	I	T1	N0	M0	1	10	2009	C07.9-Parotid gland	79	8430	Malignant	White	20-24 years	8430/3: Mucoepidermoid carcinoma	8430/3: Mucoepidermoid carcinoma	Blank(s)	I	Blank(s)	Blank(s)	Blank(s)	Blank(s)	Blank(s)	T1	N0	M0	Blank(s)
Hospital inpatient/outpatient or clinic	Positive histology	Insured	Female	Divorced	Right - origin of primary	Moderately differentiated; Grade II	55	3	White	1	79	0	0	4.1	2	2.2	0	1	0	1	Alive	Alive or dead of other cause	Alive or dead due to cancer	IVA	T2	N2b	M0	3.6	36	2009	C07.9-Parotid gland	79	8430	Malignant	White	55-59 years	8430/3: Mucoepidermoid carcinoma	8430/3: Mucoepidermoid carcinoma	Blank(s)	IVA	Blank(s)	Blank(s)	Blank(s)	Blank(s)	Blank(s)	T2	N2b	M0	Blank(s)
Hospital inpatient/outpatient or clinic	Positive histology	Insured	Male	Married (including common law)	Left - origin of primary	Undifferentiated; anaplastic; Grade IV	52	3	White	1	58	1	0	1	1	0	0	1	0	1	Dead	Dead (missing/unknown COD)	Dead (missing/unknown COD)	I	T1	N0	M0	2	20	2009	C07.9-Parotid gland	79	8430	Malignant	White	50-54 years	8430/3: Mucoepidermoid carcinoma	8430/3: Mucoepidermoid carcinoma	Blank(s)	I	Blank(s)	Blank(s)	Blank(s)	Blank(s)	Blank(s)	T1	N0	M0	Blank(s)
Hospital inpatient/outpatient or clinic	Positive histology	Insured	Female	Widowed	Right - origin of primary	Poorly differentiated; Grade III	87	5	White	1	28	1	1	1	1	0	0	1	0	1	Dead	Dead (attributable to this cancer dx)	Alive or dead due to cancer	I	T1	N0	M0	2	20	2009	C07.9-Parotid gland	79	8430	Malignant	White	85+ years	8430/3: Mucoepidermoid carcinoma	8430/3: Mucoepidermoid carcinoma	Blank(s)	I	Blank(s)	Blank(s)	Blank(s)	Blank(s)	Blank(s)	T1	N0	M0	Blank(s)
Hospital inpatient/outpatient or clinic	Positive histology	Uninsured	Male	Single (never married)	Right - origin of primary	Poorly differentiated; Grade III	30	1	White	1	18	1	1	4.1	2	2.2	0	1	1	1	Dead	Dead (attributable to this cancer dx)	Alive or dead due to cancer	IVA	T2	N2b	M0	2.5	25	2009	C07.9-Parotid gland	79	8430	Malignant	White	30-34 years	8430/3: Mucoepidermoid carcinoma	8430/3: Mucoepidermoid carcinoma	Blank(s)	IVA	Blank(s)	Blank(s)	Blank(s)	Blank(s)	Blank(s)	T2	N2b	M0	Blank(s)
Hospital inpatient/outpatient or clinic	Positive histology	Insured	Male	Married (including common law)	Left - origin of primary	Undifferentiated; anaplastic; Grade IV	81	5	White	1	23	1	1	4.1	4.1	0	0	1	0	1	Dead	Dead (attributable to this cancer dx)	Alive or dead due to cancer	IVA	T4a	N0	M0	1	10	2009	C07.9-Parotid gland	79	8430	Malignant	White	80-84 years	8430/3: Mucoepidermoid carcinoma	8430/3: Mucoepidermoid carcinoma	Blank(s)	IVA	Blank(s)	Blank(s)	Blank(s)	Blank(s)	Blank(s)	T4a	N0	M0	Blank(s)
Hospital inpatient/outpatient or clinic	Positive histology	Insured	Male	Married (including common law)	Left - origin of primary	Undifferentiated; anaplastic; Grade IV	52	3	Black	2	73	0	0	3	3	1	0	1	0	1	Alive	Alive or dead of other cause	Alive or dead due to cancer	III	T3	N1	M0	3	30	2009	C07.9-Parotid gland	79	8430	Malignant	Black	50-54 years	8430/3: Mucoepidermoid carcinoma	8430/3: Mucoepidermoid carcinoma	Blank(s)	III	Blank(s)	Blank(s)	Blank(s)	Blank(s)	Blank(s)	T3	N1	M0	Blank(s)
Hospital inpatient/outpatient or clinic	Positive histology	Insured	Female	Married (including common law)	Left - origin of primary	Undifferentiated; anaplastic; Grade IV	70	5	White	1	45	0	0	1	1	0	0	0	0	1	Alive	Alive or dead of other cause	Alive or dead due to cancer	I	T1	N0	M0	1.8	18	2009	C07.9-Parotid gland	79	8430	Malignant	White	70-74 years	8430/3: Mucoepidermoid carcinoma	8430/3: Mucoepidermoid carcinoma	Blank(s)	I	Blank(s)	Blank(s)	Blank(s)	Blank(s)	Blank(s)	T1	N0	M0	Blank(s)
Hospital inpatient/outpatient or clinic	Positive histology	Insured	Male	Separated	Right - origin of primary	Moderately differentiated; Grade II	52	3	Black	2	79	0	0	3	3	1	0	1	0	1	Alive	Alive or dead of other cause	Alive or dead due to cancer	III	T3	N1	M0	6	60	2009	C07.9-Parotid gland	79	8430	Malignant	Black	50-54 years	8430/3: Mucoepidermoid carcinoma	8430/3: Mucoepidermoid carcinoma	Blank(s)	III	Blank(s)	Blank(s)	Blank(s)	Blank(s)	Blank(s)	T3	N1	M0	Blank(s)
Hospital inpatient/outpatient or clinic	Positive histology	Insured	Female	Married (including common law)	Left - origin of primary	Undifferentiated; anaplastic; Grade IV	63	4	Black	2	46	1	1	3	2	1	0	1	0	1	Dead	Dead (attributable to this cancer dx)	Alive or dead due to cancer	III	T2	N1	M0	2.8	28	2009	C07.9-Parotid gland	79	8430	Malignant	Black	60-64 years	8430/3: Mucoepidermoid carcinoma	8430/3: Mucoepidermoid carcinoma	Blank(s)	III	Blank(s)	Blank(s)	Blank(s)	Blank(s)	Blank(s)	T2	N1	M0	Blank(s)
Hospital inpatient/outpatient or clinic	Positive histology	Insured/No specifics	Female	Married (including common law)	Right - origin of primary	Well differentiated; Grade I	63	4	White	1	72	0	0	2	2	0	0	0	0	1	Alive	Alive or dead of other cause	Alive or dead due to cancer	II	T2	N0	M0	2.5	25	2009	C07.9-Parotid gland	79	8430	Malignant	White	60-64 years	8430/3: Mucoepidermoid carcinoma	8430/3: Mucoepidermoid carcinoma	Blank(s)	II	Blank(s)	Blank(s)	Blank(s)	Blank(s)	Blank(s)	T2	N0	M0	Blank(s)
Hospital inpatient/outpatient or clinic	Positive histology	Insured	Female	Married (including common law)	Right - origin of primary	Well differentiated; Grade I	28	1	White	1	74	0	0	1	1	0	0	1	0	1	Alive	Alive or dead of other cause	Alive or dead due to cancer	I	T1	N0	M0	1.2	12	2009	C07.9-Parotid gland	79	8430	Malignant	White	25-29 years	8430/3: Mucoepidermoid carcinoma	8430/3: Mucoepidermoid carcinoma	Blank(s)	I	Blank(s)	Blank(s)	Blank(s)	Blank(s)	Blank(s)	T1	N0	M0	Blank(s)
Hospital inpatient/outpatient or clinic	Positive histology	Insured	Male	Married (including common law)	Left - origin of primary	Moderately differentiated; Grade II	58	3	White	1	74	0	0	1	1	0	0	0	0	1	Alive	Alive or dead of other cause	Alive or dead due to cancer	I	T1	N0	M0	2	20	2009	C07.9-Parotid gland	79	8430	Malignant	White	55-59 years	8430/3: Mucoepidermoid carcinoma	8430/3: Mucoepidermoid carcinoma	Blank(s)	I	Blank(s)	Blank(s)	Blank(s)	Blank(s)	Blank(s)	T1	N0	M0	Blank(s)
Hospital inpatient/outpatient or clinic	Positive histology	Insured	Male	Married (including common law)	Right - origin of primary	Moderately differentiated; Grade II	52	3	White	1	80	0	0	2	2	0	0	0	0	1	Alive	Alive or dead of other cause	Alive or dead due to cancer	II	T2	N0	M0	2.5	25	2009	C07.9-Parotid gland	79	8430	Malignant	White	50-54 years	8430/3: Mucoepidermoid carcinoma	8430/3: Mucoepidermoid carcinoma	Blank(s)	II	Blank(s)	Blank(s)	Blank(s)	Blank(s)	Blank(s)	T2	N0	M0	Blank(s)
Hospital inpatient/outpatient or clinic	Positive histology	Insured	Female	Married (including common law)	Right - origin of primary	Moderately differentiated; Grade II	58	3	White	1	63	0	0	1	1	0	0	1	0	1	Alive	Alive or dead of other cause	Alive or dead due to cancer	I	T1	N0	M0	1.3	13	2010	C07.9-Parotid gland	79	8430	Malignant	White	55-59 years	8430/3: Mucoepidermoid carcinoma	8430/3: Mucoepidermoid carcinoma	I	I	Blank(s)	Blank(s)	T1	N0	M0	T1	N0	M0	Blank(s)
Hospital inpatient/outpatient or clinic	Positive histology	Insured	Female	Single (never married)	Right - origin of primary	Moderately differentiated; Grade II	20	1	Black	2	66	0	0	4.1	4.1	1	0	1	0	1	Alive	Alive or dead of other cause	Alive or dead due to cancer	IVA	T4a	N1	M0	4	40	2010	C07.9-Parotid gland	79	8430	Malignant	Black	20-24 years	8430/3: Mucoepidermoid carcinoma	8430/3: Mucoepidermoid carcinoma	IVA	IVA	Blank(s)	Blank(s)	T4a	N1	M0	T4a	N1	M0	Blank(s)
Hospital inpatient/outpatient or clinic	Positive histology	Insured	Male	Single (never married)	Right - origin of primary	Moderately differentiated; Grade II	28	1	Other (American Indian/AK Native, Asian/Pacific Islander)	3	32	0	0	3	3	0	0	0	0	1	Alive	Alive or dead of other cause	Alive or dead due to cancer	III	T3	N0	M0	3	30	2010	C07.9-Parotid gland	79	8430	Malignant	Asian or Pacific Islander	25-29 years	8430/3: Mucoepidermoid carcinoma	8430/3: Mucoepidermoid carcinoma	III	III	Blank(s)	Blank(s)	T3	N0	M0	T3	N0	M0	Blank(s)
Hospital inpatient/outpatient or clinic	Positive histology	Insured	Female	Single (never married)	Right - origin of primary	Well differentiated; Grade I	22	1	Black	2	65	0	0	1	1	0	0	0	0	1	Alive	Alive or dead of other cause	Alive or dead due to cancer	I	T1	N0	M0	1	10	2010	C07.9-Parotid gland	79	8430	Malignant	Black	20-24 years	8430/3: Mucoepidermoid carcinoma	8430/3: Mucoepidermoid carcinoma	I	I	Blank(s)	Blank(s)	T1	N0	M0	T1	N0	M0	Blank(s)
Hospital inpatient/outpatient or clinic	Positive histology	Insured/No specifics	Female	Widowed	Right - origin of primary	Moderately differentiated; Grade II	83	5	White	1	67	0	0	1	1	0	0	0	0	1	Alive	Alive or dead of other cause	Alive or dead due to cancer	I	T1	N0	M0	1.4	14	2010	C07.9-Parotid gland	79	8430	Malignant	White	80-84 years	8430/3: Mucoepidermoid carcinoma	8430/3: Mucoepidermoid carcinoma	I	I	Blank(s)	Blank(s)	T1	N0	M0	T1	N0	M0	Blank(s)
Hospital inpatient/outpatient or clinic	Positive histology	Insured	Female	Single (never married)	Left - origin of primary	Well differentiated; Grade I	44	2	White	1	67	0	0	1	1	0	0	0	0	1	Alive	Alive or dead of other cause	Alive or dead due to cancer	I	T1	N0	M0	1.1	11	2010	C07.9-Parotid gland	79	8430	Malignant	White	40-44 years	8430/3: Mucoepidermoid carcinoma	8430/3: Mucoepidermoid carcinoma	I	I	Blank(s)	Blank(s)	T1	N0	M0	T1	N0	M0	Blank(s)
Hospital inpatient/outpatient or clinic	Positive histology	Insured	Female	Single (never married)	Right - origin of primary	Well differentiated; Grade I	62	4	White	1	60	0	0	1	1	0	0	1	0	1	Alive	Alive or dead of other cause	Alive or dead due to cancer	I	T1	N0	M0	1.5	15	2010	C07.9-Parotid gland	79	8430	Malignant	White	60-64 years	8430/3: Mucoepidermoid carcinoma	8430/3: Mucoepidermoid carcinoma	I	I	Blank(s)	Blank(s)	T1	N0	M0	T1	N0	M0	Blank(s)
Hospital inpatient/outpatient or clinic	Positive histology	Insured	Male	Widowed	Right - origin of primary	Undifferentiated; anaplastic; Grade IV	81	5	Other (American Indian/AK Native, Asian/Pacific Islander)	3	64	0	0	1	1	0	0	1	0	1	Alive	Alive or dead of other cause	Alive or dead due to cancer	I	T1	N0	M0	1.8	18	2010	C07.9-Parotid gland	79	8430	Malignant	Asian or Pacific Islander	80-84 years	8430/3: Mucoepidermoid carcinoma	8430/3: Mucoepidermoid carcinoma	I	I	Blank(s)	Blank(s)	T1	N0	M0	T1	N0	M0	Blank(s)
Hospital inpatient/outpatient or clinic	Positive histology	Insured	Female	Unknown	Right - origin of primary	Moderately differentiated; Grade II	52	3	Other (American Indian/AK Native, Asian/Pacific Islander)	3	62	0	0	1	1	0	0	0	0	1	Alive	Alive or dead of other cause	Alive or dead due to cancer	I	T1	N0	M0	2	20	2010	C07.9-Parotid gland	79	8430	Malignant	Asian or Pacific Islander	50-54 years	8430/3: Mucoepidermoid carcinoma	8430/3: Mucoepidermoid carcinoma	I	I	Blank(s)	Blank(s)	T1	N0	M0	T1	N0	M0	Blank(s)
Hospital inpatient/outpatient or clinic	Positive histology	Insured	Female	Unknown	Right - origin of primary	Moderately differentiated; Grade II	81	5	White	1	59	0	0	1	1	0	0	0	0	1	Alive	Alive or dead of other cause	Alive or dead due to cancer	I	T1	N0	M0	2	20	2010	C07.9-Parotid gland	79	8430	Malignant	White	80-84 years	8430/3: Mucoepidermoid carcinoma	8430/3: Mucoepidermoid carcinoma	I	I	Blank(s)	Blank(s)	T1	N0	M0	T1	N0	M0	Blank(s)
Hospital inpatient/outpatient or clinic	Positive histology	Insured	Female	Married (including common law)	Left - origin of primary	Well differentiated; Grade I	34	1	Other (American Indian/AK Native, Asian/Pacific Islander)	3	50	0	0	1	1	0	0	0	0	1	Alive	Alive or dead of other cause	Alive or dead due to cancer	I	T1	N0	M0	1	10	2010	C07.9-Parotid gland	79	8430	Malignant	Asian or Pacific Islander	30-34 years	8430/3: Mucoepidermoid carcinoma	8430/3: Mucoepidermoid carcinoma	I	I	Blank(s)	Blank(s)	T1	N0	M0	T1	N0	M0	Blank(s)
Hospital inpatient/outpatient or clinic	Positive histology	Insured	Male	Married (including common law)	Left - origin of primary	Moderately differentiated; Grade II	28	1	White	1	67	0	0	1	1	0	0	0	0	1	Alive	Alive or dead of other cause	Alive or dead due to cancer	I	T1	N0	M0	2	20	2010	C07.9-Parotid gland	79	8430	Malignant	White	25-29 years	8430/3: Mucoepidermoid carcinoma	8430/3: Mucoepidermoid carcinoma	I	I	Blank(s)	Blank(s)	T1	N0	M0	T1	N0	M0	Blank(s)
Hospital inpatient/outpatient or clinic	Positive histology	Insured	Male	Married (including common law)	Left - origin of primary	Well differentiated; Grade I	57	3	White	1	67	0	0	2	2	0	0	0	0	1	Alive	Alive or dead of other cause	Alive or dead due to cancer	II	T2	N0	M0	4	40	2010	C07.9-Parotid gland	79	8430	Malignant	White	55-59 years	8430/3: Mucoepidermoid carcinoma	8430/3: Mucoepidermoid carcinoma	II	II	Blank(s)	Blank(s)	T2	N0	M0	T2	N0	M0	Blank(s)
Laboratory only (hospital or private)	Positive histology	Insured	Male	Unknown	Left - origin of primary	Well differentiated; Grade I	42	2	White	1	71	0	0	1	1	0	0	1	0	1	Alive	Alive or dead of other cause	Alive or dead due to cancer	I	T1	N0	M0	1.5	15	2010	C07.9-Parotid gland	79	8430	Malignant	White	40-44 years	8430/3: Mucoepidermoid carcinoma	8430/3: Mucoepidermoid carcinoma	I	I	Blank(s)	Blank(s)	T1	N0	M0	T1	N0	M0	Blank(s)
Hospital inpatient/outpatient or clinic	Positive histology	Insured/No specifics	Female	Married (including common law)	Right - origin of primary	Moderately differentiated; Grade II	82	5	White	1	25	1	0	2	2	0	0	1	0	1	Dead	Alive or dead of other cause	Dead (attributable to causes other than this cancer dx)	II	T2	N0	M0	2.5	25	2010	C07.9-Parotid gland	79	8430	Malignant	White	80-84 years	8430/3: Mucoepidermoid carcinoma	8430/3: Mucoepidermoid carcinoma	II	II	Blank(s)	Blank(s)	T2	N0	M0	T2	N0	M0	Blank(s)
Hospital inpatient/outpatient or clinic	Positive histology	Insured	Female	Single (never married)	Right - origin of primary	Poorly differentiated; Grade III	77	5	White	1	69	0	0	1	1	0	0	1	0	1	Alive	Alive or dead of other cause	Alive or dead due to cancer	I	T1	N0	M0	1.2	12	2010	C07.9-Parotid gland	79	8430	Malignant	White	75-79 years	8430/3: Mucoepidermoid carcinoma	8430/3: Mucoepidermoid carcinoma	I	I	Blank(s)	Blank(s)	T1	N0	M0	T1	N0	M0	Blank(s)
Hospital inpatient/outpatient or clinic	Positive histology	Insured	Male	Married (including common law)	Left - origin of primary	Moderately differentiated; Grade II	43	2	White	1	56	0	0	2	2	0	0	1	0	1	Alive	Alive or dead of other cause	Alive or dead due to cancer	II	T2	N0	M0	2.5	25	2010	C07.9-Parotid gland	79	8430	Malignant	White	40-44 years	8430/3: Mucoepidermoid carcinoma	8430/3: Mucoepidermoid carcinoma	II	II	Blank(s)	Blank(s)	T2	N0	M0	T2	N0	M0	Blank(s)
Hospital inpatient/outpatient or clinic	Positive histology	Insured	Female	Single (never married)	Left - origin of primary	Moderately differentiated; Grade II	27	1	White	1	71	0	0	1	1	0	0	0	0	1	Alive	Alive or dead of other cause	Alive or dead due to cancer	I	T1	N0	M0	1	10	2010	C07.9-Parotid gland	79	8430	Malignant	White	25-29 years	8430/3: Mucoepidermoid carcinoma	8430/3: Mucoepidermoid carcinoma	I	I	Blank(s)	Blank(s)	T1	N0	M0	T1	N0	M0	Blank(s)
Hospital inpatient/outpatient or clinic	Positive histology	Insured	Male	Married (including common law)	Left - origin of primary	Well differentiated; Grade I	53	3	White	1	56	0	0	1	1	0	0	0	0	1	Alive	Alive or dead of other cause	Alive or dead due to cancer	I	T1	N0	M0	1.5	15	2010	C07.9-Parotid gland	79	8430	Malignant	White	50-54 years	8430/3: Mucoepidermoid carcinoma	8430/3: Mucoepidermoid carcinoma	I	I	Blank(s)	Blank(s)	T1	N0	M0	T1	N0	M0	Blank(s)
Hospital inpatient/outpatient or clinic	Positive histology	Insured	Female	Single (never married)	Right - origin of primary	Moderately differentiated; Grade II	13	1	White	1	63	0	0	1	1	0	0	1	0	1	Alive	Alive or dead of other cause	Alive or dead due to cancer	I	T1	N0	M0	1.8	18	2010	C07.9-Parotid gland	79	8430	Malignant	White	10-14 years	8430/3: Mucoepidermoid carcinoma	8430/3: Mucoepidermoid carcinoma	I	I	Blank(s)	Blank(s)	T1	N0	M0	T1	N0	M0	Blank(s)
Physicians office/private medical practitioner (LMD)	Positive histology	Insurance status unknown	Female	Single (never married)	Left - origin of primary	Moderately differentiated; Grade II	34	1	White	1	54	0	0	1	1	0	0	1	0	1	Alive	Alive or dead of other cause	Alive or dead due to cancer	I	T1	N0	M0	1	10	2010	C07.9-Parotid gland	79	8430	Malignant	White	30-34 years	8430/3: Mucoepidermoid carcinoma	8430/3: Mucoepidermoid carcinoma	I	I	Blank(s)	Blank(s)	T1	N0	M0	T1	N0	M0	Blank(s)
Hospital inpatient/outpatient or clinic	Positive histology	Insured	Male	Married (including common law)	Right - origin of primary	Undifferentiated; anaplastic; Grade IV	88	5	White	1	46	1	0	4.1	4.1	0	0	1	0	1	Dead	Alive or dead of other cause	Dead (attributable to causes other than this cancer dx)	IVA	T4a	N0	M0	5	50	2010	C07.9-Parotid gland	79	8430	Malignant	White	85+ years	8430/3: Mucoepidermoid carcinoma	8430/3: Mucoepidermoid carcinoma	IVA	IVA	Blank(s)	Blank(s)	T4a	N0	M0	T4a	N0	M0	Blank(s)
Hospital inpatient/outpatient or clinic	Positive histology	Insured/No specifics	Female	Married (including common law)	Right - origin of primary	Well differentiated; Grade I	28	1	White	1	60	0	0	1	1	0	0	0	0	1	Alive	Alive or dead of other cause	Alive or dead due to cancer	I	T1	N0	M0	1.9	19	2010	C07.9-Parotid gland	79	8430	Malignant	White	25-29 years	8430/3: Mucoepidermoid carcinoma	8430/3: Mucoepidermoid carcinoma	I	I	Blank(s)	Blank(s)	T1	N0	M0	T1	N0	M0	Blank(s)
Hospital inpatient/outpatient or clinic	Positive histology	Insured	Male	Married (including common law)	Right - origin of primary	Undifferentiated; anaplastic; Grade IV	68	4	White	1	18	1	1	2	2	0	0	1	0	1	Dead	Dead (attributable to this cancer dx)	Alive or dead due to cancer	II	T2	N0	M0	2.1	21	2010	C07.9-Parotid gland	79	8430	Malignant	White	65-69 years	8430/3: Mucoepidermoid carcinoma	8430/3: Mucoepidermoid carcinoma	II	II	Blank(s)	Blank(s)	T2	N0	M0	T2	N0	M0	Blank(s)
Hospital inpatient/outpatient or clinic	Positive histology	Insured	Female	Married (including common law)	Left - origin of primary	Well differentiated; Grade I	64	4	White	1	67	0	0	1	1	0	0	0	0	1	Alive	Alive or dead of other cause	Alive or dead due to cancer	I	T1	N0	M0	0.5	5	2010	C07.9-Parotid gland	79	8430	Malignant	White	60-64 years	8430/3: Mucoepidermoid carcinoma	8430/3: Mucoepidermoid carcinoma	I	I	Blank(s)	Blank(s)	T1	N0	M0	T1	N0	M0	Blank(s)
Hospital inpatient/outpatient or clinic	Positive histology	Insured	Male	Single (never married)	Left - origin of primary	Undifferentiated; anaplastic; Grade IV	51	3	White	1	43	1	1	4.1	1	2.2	0	1	1	1	Dead	Dead (attributable to this cancer dx)	Alive or dead due to cancer	IVA	T1	N2b	M0	1	10	2010	C07.9-Parotid gland	79	8430	Malignant	White	50-54 years	8430/3: Mucoepidermoid carcinoma	8430/3: Mucoepidermoid carcinoma	IVA	IVA	Blank(s)	Blank(s)	T1	N2b	M0	T1	N2b	M0	Blank(s)
Hospital inpatient/outpatient or clinic	Positive histology	Uninsured	Female	Married (including common law)	Right - origin of primary	Moderately differentiated; Grade II	36	1	White	1	65	0	0	1	1	0	0	0	0	1	Alive	Alive or dead of other cause	Alive or dead due to cancer	I	T1	N0	M0	1.7	17	2010	C07.9-Parotid gland	79	8430	Malignant	White	35-39 years	8430/3: Mucoepidermoid carcinoma	8430/3: Mucoepidermoid carcinoma	I	I	Blank(s)	Blank(s)	T1	N0	M0	T1	N0	M0	Blank(s)
Hospital inpatient/outpatient or clinic	Positive histology	Insured	Male	Single (never married)	Left - origin of primary	Well differentiated; Grade I	49	2	White	1	62	0	0	2	2	0	0	0	0	1	Alive	Alive or dead of other cause	Alive or dead due to cancer	II	T2	N0	M0	3.1	31	2010	C07.9-Parotid gland	79	8430	Malignant	White	45-49 years	8430/3: Mucoepidermoid carcinoma	8430/3: Mucoepidermoid carcinoma	II	II	Blank(s)	Blank(s)	T2	N0	M0	T2	N0	M0	Blank(s)
Hospital inpatient/outpatient or clinic	Positive histology	Insured	Female	Single (never married)	Left - origin of primary	Well differentiated; Grade I	17	1	White	1	63	0	0	1	1	0	0	0	0	1	Alive	Alive or dead of other cause	Alive or dead due to cancer	I	T1	N0	M0	1.2	12	2010	C07.9-Parotid gland	79	8430	Malignant	White	15-19 years	8430/3: Mucoepidermoid carcinoma	8430/3: Mucoepidermoid carcinoma	I	I	Blank(s)	Blank(s)	T1	N0	M0	T1	N0	M0	Blank(s)
Hospital inpatient/outpatient or clinic	Positive histology	Any Medicaid	Female	Married (including common law)	Left - origin of primary	Well differentiated; Grade I	46	2	White	1	35	0	0	1	1	0	0	1	0	1	Alive	Alive or dead of other cause	Alive or dead due to cancer	I	T1	N0	M0	1.2	12	2010	C07.9-Parotid gland	79	8430	Malignant	White	45-49 years	8430/3: Mucoepidermoid carcinoma	8430/3: Mucoepidermoid carcinoma	I	I	Blank(s)	Blank(s)	T1	N0	M0	T1	N0	M0	Blank(s)
Hospital inpatient/outpatient or clinic	Positive histology	Insured	Female	Married (including common law)	Left - origin of primary	Well differentiated; Grade I	60	4	White	1	70	0	0	4.1	4.1	0	0	1	0	1	Alive	Alive or dead of other cause	Alive or dead due to cancer	IVA	T4a	N0	M0	2.3	23	2010	C07.9-Parotid gland	79	8430	Malignant	White	60-64 years	8430/3: Mucoepidermoid carcinoma	8430/3: Mucoepidermoid carcinoma	IVA	IVA	Blank(s)	Blank(s)	T4a	N0	M0	T4a	N0	M0	Blank(s)
Hospital inpatient/outpatient or clinic	Positive histology	Insured	Male	Married (including common law)	Left - origin of primary	Well differentiated; Grade I	43	2	White	1	70	0	0	1	1	0	0	1	0	1	Alive	Alive or dead of other cause	Alive or dead due to cancer	I	T1	N0	M0	1.5	15	2010	C07.9-Parotid gland	79	8430	Malignant	White	40-44 years	8430/3: Mucoepidermoid carcinoma	8430/3: Mucoepidermoid carcinoma	I	I	Blank(s)	Blank(s)	T1	N0	M0	T1	N0	M0	Blank(s)
Hospital inpatient/outpatient or clinic	Positive histology	Insured	Male	Single (never married)	Left - origin of primary	Well differentiated; Grade I	27	1	Other (American Indian/AK Native, Asian/Pacific Islander)	3	67	0	0	1	1	0	0	1	0	1	Alive	Alive or dead of other cause	Alive or dead due to cancer	I	T1	N0	M0	0.7	7	2010	C07.9-Parotid gland	79	8430	Malignant	American Indian/Alaska Native	25-29 years	8430/3: Mucoepidermoid carcinoma	8430/3: Mucoepidermoid carcinoma	I	I	Blank(s)	Blank(s)	T1	N0	M0	T1	N0	M0	Blank(s)
Hospital inpatient/outpatient or clinic	Positive histology	Insured	Male	Married (including common law)	Right - origin of primary	Moderately differentiated; Grade II	58	3	White	1	69	0	0	2	2	0	0	0	0	1	Alive	Alive or dead of other cause	Alive or dead due to cancer	II	T2	N0	M0	2.4	24	2010	C07.9-Parotid gland	79	8430	Malignant	White	55-59 years	8430/3: Mucoepidermoid carcinoma	8430/3: Mucoepidermoid carcinoma	II	II	Blank(s)	Blank(s)	T2	N0	M0	T2	N0	M0	Blank(s)
Hospital inpatient/outpatient or clinic	Positive histology	Insured	Female	Single (never married)	Right - origin of primary	Well differentiated; Grade I	19	1	White	1	67	0	0	1	1	0	0	0	0	1	Alive	Alive or dead of other cause	Alive or dead due to cancer	I	T1	N0	M0	0.9	9	2010	C07.9-Parotid gland	79	8430	Malignant	White	15-19 years	8430/3: Mucoepidermoid carcinoma	8430/3: Mucoepidermoid carcinoma	I	I	Blank(s)	Blank(s)	T1	N0	M0	T1	N0	M0	Blank(s)
Hospital inpatient/outpatient or clinic	Positive histology	Insured	Female	Single (never married)	Right - origin of primary	Moderately differentiated; Grade II	25	1	White	1	66	0	0	2	2	0	0	0	0	1	Alive	Alive or dead of other cause	Alive or dead due to cancer	II	T2	N0	M0	2.5	25	2010	C07.9-Parotid gland	79	8430	Malignant	White	25-29 years	8430/3: Mucoepidermoid carcinoma	8430/3: Mucoepidermoid carcinoma	II	II	Blank(s)	Blank(s)	T2	N0	M0	T2	N0	M0	Blank(s)
Hospital inpatient/outpatient or clinic	Positive histology	Insured	Male	Married (including common law)	Right - origin of primary	Moderately differentiated; Grade II	76	5	White	1	35	0	0	1	1	0	0	1	0	1	Alive	Alive or dead of other cause	Alive or dead due to cancer	I	T1	N0	M0	1	10	2010	C07.9-Parotid gland	79	8430	Malignant	White	75-79 years	8430/3: Mucoepidermoid carcinoma	8430/3: Mucoepidermoid carcinoma	I	I	Blank(s)	Blank(s)	T1	N0	M0	T1	N0	M0	Blank(s)
Hospital inpatient/outpatient or clinic	Positive histology	Insured	Female	Widowed	Left - origin of primary	Well differentiated; Grade I	65	4	Black	2	30	0	0	2	2	0	0	0	0	1	Alive	Alive or dead of other cause	Alive or dead due to cancer	II	T2	N0	M0	2.5	25	2010	C07.9-Parotid gland	79	8430	Malignant	Black	65-69 years	8430/3: Mucoepidermoid carcinoma	8430/3: Mucoepidermoid carcinoma	II	II	Blank(s)	Blank(s)	T2	N0	M0	T2	N0	M0	Blank(s)
Hospital inpatient/outpatient or clinic	Positive histology	Uninsured	Male	Married (including common law)	Right - origin of primary	Poorly differentiated; Grade III	50	3	White	1	65	0	0	1	1	0	0	0	0	1	Alive	Alive or dead of other cause	Alive or dead due to cancer	I	T1	N0	M0	1.5	15	2010	C07.9-Parotid gland	79	8430	Malignant	White	50-54 years	8430/3: Mucoepidermoid carcinoma	8430/3: Mucoepidermoid carcinoma	I	I	Blank(s)	Blank(s)	T1	N0	M0	T1	N0	M0	Blank(s)
Hospital inpatient/outpatient or clinic	Positive histology	Any Medicaid	Male	Single (never married)	Left - origin of primary	Moderately differentiated; Grade II	20	1	White	1	54	0	0	2	2	0	0	0	0	1	Alive	Alive or dead of other cause	Alive or dead due to cancer	II	T2	N0	M0	3.5	35	2010	C07.9-Parotid gland	79	8430	Malignant	White	20-24 years	8430/3: Mucoepidermoid carcinoma	8430/3: Mucoepidermoid carcinoma	II	II	Blank(s)	Blank(s)	T2	N0	M0	T2	N0	M0	Blank(s)
Hospital inpatient/outpatient or clinic	Positive histology	Any Medicaid	Male	Married (including common law)	Left - origin of primary	Well differentiated; Grade I	41	2	White	1	62	0	0	1	1	0	0	0	0	1	Alive	Alive or dead of other cause	Alive or dead due to cancer	I	T1	N0	M0	1.3	13	2010	C07.9-Parotid gland	79	8430	Malignant	White	40-44 years	8430/3: Mucoepidermoid carcinoma	8430/3: Mucoepidermoid carcinoma	I	I	Blank(s)	Blank(s)	T1	N0	M0	T1	N0	M0	Blank(s)
Hospital inpatient/outpatient or clinic	Positive histology	Insured	Female	Single (never married)	Right - origin of primary	Well differentiated; Grade I	34	1	Other (American Indian/AK Native, Asian/Pacific Islander)	3	66	0	0	1	1	0	0	0	0	1	Alive	Alive or dead of other cause	Alive or dead due to cancer	I	T1	N0	M0	1.7	17	2010	C07.9-Parotid gland	79	8430	Malignant	Asian or Pacific Islander	30-34 years	8430/3: Mucoepidermoid carcinoma	8430/3: Mucoepidermoid carcinoma	I	I	Blank(s)	Blank(s)	T1	N0	M0	T1	N0	M0	Blank(s)
Hospital inpatient/outpatient or clinic	Positive histology	Insured	Female	Married (including common law)	Left - origin of primary	Moderately differentiated; Grade II	34	1	White	1	57	0	0	3	3	1	0	1	0	1	Alive	Alive or dead of other cause	Alive or dead due to cancer	III	T3	N1	M0	2.5	25	2010	C07.9-Parotid gland	79	8430	Malignant	White	30-34 years	8430/3: Mucoepidermoid carcinoma	8430/3: Mucoepidermoid carcinoma	III	III	Blank(s)	Blank(s)	T3	N1	M0	T3	N1	M0	Blank(s)
Hospital inpatient/outpatient or clinic	Positive histology	Insured/No specifics	Female	Married (including common law)	Right - origin of primary	Moderately differentiated; Grade II	50	3	White	1	71	0	0	1	1	0	0	1	0	1	Alive	Alive or dead of other cause	Alive or dead due to cancer	I	T1	N0	M0	1.7	17	2010	C07.9-Parotid gland	79	8430	Malignant	White	50-54 years	8430/3: Mucoepidermoid carcinoma	8430/3: Mucoepidermoid carcinoma	I	I	Blank(s)	Blank(s)	T1	N0	M0	T1	N0	M0	Blank(s)
Hospital inpatient/outpatient or clinic	Positive histology	Insured	Female	Married (including common law)	Left - origin of primary	Well differentiated; Grade I	47	2	Other (American Indian/AK Native, Asian/Pacific Islander)	3	68	0	0	2	2	0	0	1	0	1	Alive	Alive or dead of other cause	Alive or dead due to cancer	II	T2	N0	M0	2.2	22	2010	C07.9-Parotid gland	79	8430	Malignant	Asian or Pacific Islander	45-49 years	8430/3: Mucoepidermoid carcinoma	8430/3: Mucoepidermoid carcinoma	II	II	Blank(s)	Blank(s)	T2	N0	M0	T2	N0	M0	Blank(s)
Hospital inpatient/outpatient or clinic	Positive histology	Insured	Male	Married (including common law)	Right - origin of primary	Poorly differentiated; Grade III	84	5	White	1	69	0	0	1	1	0	0	0	0	1	Alive	Alive or dead of other cause	Alive or dead due to cancer	I	T1	N0	M0	2	20	2010	C07.9-Parotid gland	79	8430	Malignant	White	80-84 years	8430/3: Mucoepidermoid carcinoma	8430/3: Mucoepidermoid carcinoma	I	I	Blank(s)	Blank(s)	T1	N0	M0	T1	N0	M0	Blank(s)
Hospital inpatient/outpatient or clinic	Positive histology	Any Medicaid	Female	Married (including common law)	Right - origin of primary	Moderately differentiated; Grade II	31	1	White	1	60	0	0	2	2	0	0	0	0	1	Alive	Alive or dead of other cause	Alive or dead due to cancer	II	T2	N0	M0	3	30	2010	C07.9-Parotid gland	79	8430	Malignant	White	30-34 years	8430/3: Mucoepidermoid carcinoma	8430/3: Mucoepidermoid carcinoma	II	II	Blank(s)	Blank(s)	T2	N0	M0	T2	N0	M0	Blank(s)
Hospital inpatient/outpatient or clinic	Positive histology	Insured	Female	Single (never married)	Left - origin of primary	Moderately differentiated; Grade II	57	3	White	1	53	0	0	1	1	0	0	0	0	1	Alive	Alive or dead of other cause	Alive or dead due to cancer	I	T1	N0	M0	2	20	2010	C07.9-Parotid gland	79	8430	Malignant	White	55-59 years	8430/3: Mucoepidermoid carcinoma	8430/3: Mucoepidermoid carcinoma	I	I	Blank(s)	Blank(s)	T1	N0	M0	T1	N0	M0	Blank(s)
Hospital inpatient/outpatient or clinic	Positive histology	Insured	Male	Married (including common law)	Left - origin of primary	Moderately differentiated; Grade II	39	1	Other (American Indian/AK Native, Asian/Pacific Islander)	3	60	0	0	1	1	0	0	0	0	1	Alive	Alive or dead of other cause	Alive or dead due to cancer	I	T1	N0	M0	2	20	2010	C07.9-Parotid gland	79	8430	Malignant	Asian or Pacific Islander	35-39 years	8430/3: Mucoepidermoid carcinoma	8430/3: Mucoepidermoid carcinoma	I	I	Blank(s)	Blank(s)	T1	N0	M0	T1	N0	M0	Blank(s)
Hospital inpatient/outpatient or clinic	Positive histology	Insured	Male	Married (including common law)	Left - origin of primary	Well differentiated; Grade I	47	2	White	1	71	0	0	1	1	0	0	1	0	1	Alive	Alive or dead of other cause	Alive or dead due to cancer	I	T1	N0	M0	1.6	16	2010	C07.9-Parotid gland	79	8430	Malignant	White	45-49 years	8430/3: Mucoepidermoid carcinoma	8430/3: Mucoepidermoid carcinoma	I	I	Blank(s)	Blank(s)	T1	N0	M0	T1	N0	M0	Blank(s)
Hospital inpatient/outpatient or clinic	Positive histology	Insured/No specifics	Male	Married (including common law)	Right - origin of primary	Poorly differentiated; Grade III	57	3	White	1	64	0	0	3	3	0	0	1	1	1	Alive	Alive or dead of other cause	Alive or dead due to cancer	III	T3	N0	M0	3.8	38	2010	C07.9-Parotid gland	79	8430	Malignant	White	55-59 years	8430/3: Mucoepidermoid carcinoma	8430/3: Mucoepidermoid carcinoma	III	III	Blank(s)	Blank(s)	T3	N0	M0	T3	N0	M0	Blank(s)
Hospital inpatient/outpatient or clinic	Positive histology	Insured	Female	Separated	Right - origin of primary	Moderately differentiated; Grade II	60	4	White	1	64	0	0	4.1	4.1	0	0	0	0	1	Alive	Alive or dead of other cause	Alive or dead due to cancer	IVA	T4a	N0	M0	1.3	13	2010	C07.9-Parotid gland	79	8430	Malignant	White	60-64 years	8430/3: Mucoepidermoid carcinoma	8430/3: Mucoepidermoid carcinoma	IVA	IVA	Blank(s)	Blank(s)	T4a	N0	M0	T4a	N0	M0	Blank(s)
Hospital inpatient/outpatient or clinic	Positive histology	Any Medicaid	Male	Married (including common law)	Left - origin of primary	Moderately differentiated; Grade II	31	1	White	1	18	0	0	2	2	0	0	0	0	1	Alive	Alive or dead of other cause	Alive or dead due to cancer	II	T2	N0	M0	2.8	28	2010	C07.9-Parotid gland	79	8430	Malignant	White	30-34 years	8430/3: Mucoepidermoid carcinoma	8430/3: Mucoepidermoid carcinoma	II	II	Blank(s)	Blank(s)	T2	N0	M0	T2	N0	M0	Blank(s)
Hospital inpatient/outpatient or clinic	Positive histology	Insured	Female	Single (never married)	Right - origin of primary	Moderately differentiated; Grade II	25	1	White	1	68	0	0	1	1	0	0	0	0	1	Alive	Alive or dead of other cause	Alive or dead due to cancer	I	T1	N0	M0	0.8	8	2010	C07.9-Parotid gland	79	8430	Malignant	White	25-29 years	8430/3: Mucoepidermoid carcinoma	8430/3: Mucoepidermoid carcinoma	I	I	Blank(s)	Blank(s)	T1	N0	M0	T1	N0	M0	Blank(s)
Hospital inpatient/outpatient or clinic	Positive histology	Insured/No specifics	Male	Divorced	Right - origin of primary	Poorly differentiated; Grade III	69	4	White	1	63	0	0	4.1	3	2.2	0	1	0	1	Alive	Alive or dead of other cause	Alive or dead due to cancer	IVA	T3	N2b	M0	3.5	35	2010	C07.9-Parotid gland	79	8430	Malignant	White	65-69 years	8430/3: Mucoepidermoid carcinoma	8430/3: Mucoepidermoid carcinoma	IVA	IVA	Blank(s)	Blank(s)	T3	N2b	M0	T3	N2b	M0	Blank(s)
Hospital inpatient/outpatient or clinic	Positive histology	Insured	Male	Married (including common law)	Left - origin of primary	Poorly differentiated; Grade III	60	4	White	1	34	1	1	3	3	1	0	1	0	1	Dead	Dead (attributable to this cancer dx)	Alive or dead due to cancer	III	T3	N1	M0	2.8	28	2010	C07.9-Parotid gland	79	8430	Malignant	White	60-64 years	8430/3: Mucoepidermoid carcinoma	8430/3: Mucoepidermoid carcinoma	III	III	Blank(s)	Blank(s)	T3	N1	M0	T3	N1	M0	Blank(s)
Hospital inpatient/outpatient or clinic	Positive histology	Insured/No specifics	Male	Single (never married)	Right - origin of primary	Moderately differentiated; Grade II	20	1	White	1	69	0	0	2	2	0	0	1	0	1	Alive	Alive or dead of other cause	Alive or dead due to cancer	II	T2	N0	M0	3.2	32	2010	C07.9-Parotid gland	79	8430	Malignant	White	20-24 years	8430/3: Mucoepidermoid carcinoma	8430/3: Mucoepidermoid carcinoma	II	II	Blank(s)	Blank(s)	T2	N0	M0	T2	N0	M0	Blank(s)
Hospital inpatient/outpatient or clinic	Positive histology	Insured	Male	Married (including common law)	Left - origin of primary	Moderately differentiated; Grade II	44	2	Black	2	34	0	0	2	2	0	0	1	0	1	Alive	Alive or dead of other cause	Alive or dead due to cancer	II	T2	N0	M0	2.8	28	2010	C07.9-Parotid gland	79	8430	Malignant	Black	40-44 years	8430/3: Mucoepidermoid carcinoma	8430/3: Mucoepidermoid carcinoma	II	II	Blank(s)	Blank(s)	T2	N0	M0	T2	N0	M0	Blank(s)
Hospital inpatient/outpatient or clinic	Positive histology	Any Medicaid	Male	Single (never married)	Right - origin of primary	Well differentiated; Grade I	41	2	White	1	66	0	0	4.1	4.1	1	0	0	0	1	Alive	Alive or dead of other cause	Alive or dead due to cancer	IVA	T4a	N1	M0	4.6	46	2010	C07.9-Parotid gland	79	8430	Malignant	White	40-44 years	8430/3: Mucoepidermoid carcinoma	8430/3: Mucoepidermoid carcinoma	IVA	IVA	Blank(s)	Blank(s)	T4a	N1	M0	T4a	N1	M0	Blank(s)
Hospital inpatient/outpatient or clinic	Positive histology	Insured	Male	Widowed	Left - origin of primary	Poorly differentiated; Grade III	67	4	White	1	51	1	0	4.1	1	2.2	0	1	0	1	Dead	Alive or dead of other cause	Dead (attributable to causes other than this cancer dx)	IVA	T1	N2b	M0	1	10	2010	C07.9-Parotid gland	79	8430	Malignant	White	65-69 years	8430/3: Mucoepidermoid carcinoma	8430/3: Mucoepidermoid carcinoma	IVA	IVA	Blank(s)	Blank(s)	T1	N2b	M0	T1	N2b	M0	Blank(s)
Hospital inpatient/outpatient or clinic	Positive histology	Insured	Female	Separated	Right - origin of primary	Poorly differentiated; Grade III	36	1	Other (American Indian/AK Native, Asian/Pacific Islander)	3	71	0	0	2	2	0	0	0	0	1	Alive	Alive or dead of other cause	Alive or dead due to cancer	II	T2	N0	M0	4	40	2010	C07.9-Parotid gland	79	8430	Malignant	Asian or Pacific Islander	35-39 years	8430/3: Mucoepidermoid carcinoma	8430/3: Mucoepidermoid carcinoma	II	II	Blank(s)	Blank(s)	T2	N0	M0	T2	N0	M0	Blank(s)
Hospital inpatient/outpatient or clinic	Positive histology	Insured	Male	Divorced	Right - origin of primary	Undifferentiated; anaplastic; Grade IV	76	5	White	1	29	1	1	4.1	1	2.2	0	1	0	1	Dead	Dead (attributable to this cancer dx)	Alive or dead due to cancer	IVA	T1	N2b	M0	1.5	15	2010	C07.9-Parotid gland	79	8430	Malignant	White	75-79 years	8430/3: Mucoepidermoid carcinoma	8430/3: Mucoepidermoid carcinoma	IVA	IVA	Blank(s)	Blank(s)	T1	N2b	M0	T1	N2b	M0	Blank(s)
Hospital inpatient/outpatient or clinic	Positive histology	Insured	Female	Single (never married)	Right - origin of primary	Well differentiated; Grade I	11	1	White	1	61	0	0	4.2	3	3	0	1	0	1	Alive	Alive or dead of other cause	Alive or dead due to cancer	IVB	T3	N3	M0	2.1	21	2010	C07.9-Parotid gland	79	8430	Malignant	White	10-14 years	8430/3: Mucoepidermoid carcinoma	8430/3: Mucoepidermoid carcinoma	IVB	IVB	Blank(s)	Blank(s)	T3	N3	M0	T3	N3	M0	Blank(s)
Hospital inpatient/outpatient or clinic	Positive histology	Any Medicaid	Female	Single (never married)	Left - origin of primary	Moderately differentiated; Grade II	27	1	White	1	29	0	0	4.1	4.1	0	0	1	0	1	Alive	Alive or dead of other cause	Alive or dead due to cancer	IVA	T4a	N0	M0	4	40	2010	C07.9-Parotid gland	79	8430	Malignant	White	25-29 years	8430/3: Mucoepidermoid carcinoma	8430/3: Mucoepidermoid carcinoma	IVA	IVA	Blank(s)	Blank(s)	T4a	N0	M0	T4a	N0	M0	Blank(s)
Hospital inpatient/outpatient or clinic	Positive histology	Any Medicaid	Female	Married (including common law)	Left - origin of primary	Moderately differentiated; Grade II	27	1	White	1	68	0	0	1	1	0	0	0	0	1	Alive	Alive or dead of other cause	Alive or dead due to cancer	I	T1	N0	M0	1.9	19	2010	C07.9-Parotid gland	79	8430	Malignant	White	25-29 years	8430/3: Mucoepidermoid carcinoma	8430/3: Mucoepidermoid carcinoma	I	I	Blank(s)	Blank(s)	T1	N0	M0	T1	N0	M0	Blank(s)
Hospital inpatient/outpatient or clinic	Positive histology	Any Medicaid	Female	Divorced	Left - origin of primary	Poorly differentiated; Grade III	72	5	White	1	62	0	0	3	2	1	0	1	0	1	Alive	Alive or dead of other cause	Alive or dead due to cancer	III	T2	N1	M0	2.1	21	2010	C07.9-Parotid gland	79	8430	Malignant	White	70-74 years	8430/3: Mucoepidermoid carcinoma	8430/3: Mucoepidermoid carcinoma	III	III	Blank(s)	Blank(s)	T2	N1	M0	T2	N1	M0	Blank(s)
Hospital inpatient/outpatient or clinic	Positive histology	Insured	Male	Divorced	Right - origin of primary	Poorly differentiated; Grade III	65	4	White	1	10	1	1	3	3	1	0	1	1	1	Dead	Dead (attributable to this cancer dx)	Alive or dead due to cancer	III	T3	N1	M0	3.5	35	2010	C07.9-Parotid gland	79	8430	Malignant	White	65-69 years	8430/3: Mucoepidermoid carcinoma	8430/3: Mucoepidermoid carcinoma	III	III	Blank(s)	Blank(s)	T3	N1	M0	T3	N1	M0	Blank(s)
Hospital inpatient/outpatient or clinic	Positive histology	Any Medicaid	Female	Single (never married)	Right - origin of primary	Moderately differentiated; Grade II	19	1	White	1	56	0	0	4.1	4.1	0	0	1	0	1	Alive	Alive or dead of other cause	Alive or dead due to cancer	IVA	T4a	N0	M0	2.5	25	2010	C07.9-Parotid gland	79	8430	Malignant	White	15-19 years	8430/3: Mucoepidermoid carcinoma	8430/3: Mucoepidermoid carcinoma	IVA	IVA	Blank(s)	Blank(s)	T4a	N0	M0	T4a	N0	M0	Blank(s)
Hospital inpatient/outpatient or clinic	Positive histology	Insured	Female	Widowed	Left - origin of primary	Moderately differentiated; Grade II	84	5	White	1	62	0	0	3	3	0	0	0	0	1	Alive	Alive or dead of other cause	Alive or dead due to cancer	III	T3	N0	M0	0.4	4	2010	C07.9-Parotid gland	79	8430	Malignant	White	80-84 years	8430/3: Mucoepidermoid carcinoma	8430/3: Mucoepidermoid carcinoma	III	III	Blank(s)	Blank(s)	T3	N0	M0	T3	N0	M0	Blank(s)
Hospital inpatient/outpatient or clinic	Positive histology	Any Medicaid	Male	Single (never married)	Right - origin of primary	Well differentiated; Grade I	22	1	Other (American Indian/AK Native, Asian/Pacific Islander)	3	60	0	0	2	2	0	0	0	0	1	Alive	Alive or dead of other cause	Alive or dead due to cancer	II	T2	N0	M0	2.3	23	2010	C07.9-Parotid gland	79	8430	Malignant	Asian or Pacific Islander	20-24 years	8430/3: Mucoepidermoid carcinoma	8430/3: Mucoepidermoid carcinoma	II	II	Blank(s)	Blank(s)	T2	N0	M0	T2	N0	M0	Blank(s)
Hospital inpatient/outpatient or clinic	Positive histology	Any Medicaid	Female	Married (including common law)	Right - origin of primary	Moderately differentiated; Grade II	55	3	Black	2	39	0	0	2	2	0	0	1	0	1	Alive	Alive or dead of other cause	Alive or dead due to cancer	II	T2	N0	M0	3.4	34	2010	C07.9-Parotid gland	79	8430	Malignant	Black	55-59 years	8430/3: Mucoepidermoid carcinoma	8430/3: Mucoepidermoid carcinoma	II	II	Blank(s)	Blank(s)	T2	N0	M0	T2	N0	M0	Blank(s)
Hospital inpatient/outpatient or clinic	Positive histology	Insured/No specifics	Female	Single (never married)	Right - origin of primary	Undifferentiated; anaplastic; Grade IV	85	5	White	1	9	1	0	4.1	3	2.2	0	1	0	1	Dead	Alive or dead of other cause	Dead (attributable to causes other than this cancer dx)	IVA	T3	N2b	M0	3.9	39	2010	C07.9-Parotid gland	79	8430	Malignant	White	85+ years	8430/3: Mucoepidermoid carcinoma	8430/3: Mucoepidermoid carcinoma	IVA	IVA	Blank(s)	Blank(s)	T3	N2b	M0	T3	N2b	M0	Blank(s)
Hospital inpatient/outpatient or clinic	Positive histology	Insured	Male	Unknown	Right - origin of primary	Undifferentiated; anaplastic; Grade IV	54	3	White	1	63	0	0	3	1	1	0	1	0	1	Alive	Alive or dead of other cause	Alive or dead due to cancer	III	T1	N1	M0	1.7	17	2010	C07.9-Parotid gland	79	8430	Malignant	White	50-54 years	8430/3: Mucoepidermoid carcinoma	8430/3: Mucoepidermoid carcinoma	III	III	Blank(s)	Blank(s)	T1	N1	M0	T1	N1	M0	Blank(s)
Hospital inpatient/outpatient or clinic	Positive histology	Insured	Male	Married (including common law)	Left - origin of primary	Moderately differentiated; Grade II	63	4	White	1	41	0	0	2	2	0	0	1	0	1	Alive	Alive or dead of other cause	Alive or dead due to cancer	II	T2	N0	M0	3.5	35	2010	C07.9-Parotid gland	79	8430	Malignant	White	60-64 years	8430/3: Mucoepidermoid carcinoma	8430/3: Mucoepidermoid carcinoma	II	II	Blank(s)	Blank(s)	T2	N0	M0	T2	N0	M0	Blank(s)
Hospital inpatient/outpatient or clinic	Positive histology	Insured/No specifics	Female	Single (never married)	Right - origin of primary	Moderately differentiated; Grade II	68	4	White	1	61	0	0	1	1	0	0	1	0	1	Alive	Alive or dead of other cause	Alive or dead due to cancer	I	T1	N0	M0	1.5	15	2010	C07.9-Parotid gland	79	8430	Malignant	White	65-69 years	8430/3: Mucoepidermoid carcinoma	8430/3: Mucoepidermoid carcinoma	I	I	Blank(s)	Blank(s)	T1	N0	M0	T1	N0	M0	Blank(s)
Hospital inpatient/outpatient or clinic	Positive histology	Insured	Female	Married (including common law)	Right - origin of primary	Moderately differentiated; Grade II	54	3	Other (American Indian/AK Native, Asian/Pacific Islander)	3	64	0	0	4.1	3	2.2	0	0	0	1	Alive	Alive or dead of other cause	Alive or dead due to cancer	IVA	T3	N2b	M0	2	20	2010	C07.9-Parotid gland	79	8430	Malignant	Asian or Pacific Islander	50-54 years	8430/3: Mucoepidermoid carcinoma	8430/3: Mucoepidermoid carcinoma	IVA	IVA	Blank(s)	Blank(s)	T3	N2b	M0	T3	N2b	M0	Blank(s)
Hospital inpatient/outpatient or clinic	Positive histology	Insured	Female	Single (never married)	Left - origin of primary	Well differentiated; Grade I	15	1	White	1	60	0	0	1	1	0	0	0	0	1	Alive	Alive or dead of other cause	Alive or dead due to cancer	I	T1	N0	M0	1.2	12	2010	C07.9-Parotid gland	79	8430	Malignant	White	15-19 years	8430/3: Mucoepidermoid carcinoma	8430/3: Mucoepidermoid carcinoma	I	I	Blank(s)	Blank(s)	T1	N0	M0	T1	N0	M0	Blank(s)
Hospital inpatient/outpatient or clinic	Positive histology	Insured	Female	Divorced	Right - origin of primary	Well differentiated; Grade I	42	2	White	1	66	0	0	1	1	0	0	0	0	1	Alive	Alive or dead of other cause	Alive or dead due to cancer	I	T1	N0	M0	1.1	11	2010	C07.9-Parotid gland	79	8430	Malignant	White	40-44 years	8430/3: Mucoepidermoid carcinoma	8430/3: Mucoepidermoid carcinoma	I	I	Blank(s)	Blank(s)	T1	N0	M0	T1	N0	M0	Blank(s)
Hospital inpatient/outpatient or clinic	Positive histology	Insured	Male	Divorced	Left - origin of primary	Poorly differentiated; Grade III	62	4	Black	2	61	0	0	4.3	4.1	2.2	1	0	0	1	Alive	Alive or dead of other cause	Alive or dead due to cancer	IVC	T4a	N2b	M1	2.3	23	2010	C07.9-Parotid gland	79	8430	Malignant	Black	60-64 years	8430/3: Mucoepidermoid carcinoma	8430/3: Mucoepidermoid carcinoma	IVC	IVC	Blank(s)	Blank(s)	T4a	N2b	M1	T4a	N2b	M1	Blank(s)
Hospital inpatient/outpatient or clinic	Positive histology	Insured	Male	Divorced	Left - origin of primary	Moderately differentiated; Grade II	60	4	White	1	66	0	0	1	1	0	0	0	0	1	Alive	Alive or dead of other cause	Alive or dead due to cancer	I	T1	N0	M0	1.3	13	2010	C07.9-Parotid gland	79	8430	Malignant	White	60-64 years	8430/3: Mucoepidermoid carcinoma	8430/3: Mucoepidermoid carcinoma	I	I	Blank(s)	Blank(s)	T1	N0	M0	T1	N0	M0	Blank(s)
Hospital inpatient/outpatient or clinic	Positive histology	Insured/No specifics	Male	Divorced	Right - origin of primary	Moderately differentiated; Grade II	62	4	Black	2	26	1	1	3	1	1	0	0	0	0	Dead	Dead (attributable to this cancer dx)	Alive or dead due to cancer	III	T1	N1	M0	2	20	2010	C07.9-Parotid gland	79	8430	Malignant	Black	60-64 years	8430/3: Mucoepidermoid carcinoma	8430/3: Mucoepidermoid carcinoma	III	III	Blank(s)	Blank(s)	T1	N1	M0	T1	N1	M0	Blank(s)
Hospital inpatient/outpatient or clinic	Positive histology	Insured	Female	Married (including common law)	Left - origin of primary	Moderately differentiated; Grade II	51	3	White	1	71	0	0	1	1	0	0	1	0	1	Alive	Alive or dead of other cause	Alive or dead due to cancer	I	T1	N0	M0	1	10	2010	C07.9-Parotid gland	79	8430	Malignant	White	50-54 years	8430/3: Mucoepidermoid carcinoma	8430/3: Mucoepidermoid carcinoma	I	I	Blank(s)	Blank(s)	T1	N0	M0	T1	N0	M0	Blank(s)
Hospital inpatient/outpatient or clinic	Positive histology	Insurance status unknown	Female	Single (never married)	Right - origin of primary	Moderately differentiated; Grade II	51	3	White	1	70	0	0	4.2	4.2	0	0	1	1	1	Alive	Alive or dead of other cause	Alive or dead due to cancer	IVB	T4b	N0	M0	3.6	36	2010	C07.9-Parotid gland	79	8430	Malignant	White	50-54 years	8430/3: Mucoepidermoid carcinoma	8430/3: Mucoepidermoid carcinoma	IVB	IVB	Blank(s)	Blank(s)	T4b	N0	M0	T4b	N0	M0	Blank(s)
Hospital inpatient/outpatient or clinic	Positive histology	Insured	Male	Married (including common law)	Left - origin of primary	Undifferentiated; anaplastic; Grade IV	58	3	White	1	13	1	1	4.2	4.1	3	0	1	1	1	Dead	Dead (attributable to this cancer dx)	Alive or dead due to cancer	IVB	T4a	N3	M0	5.2	52	2010	C07.9-Parotid gland	79	8430	Malignant	White	55-59 years	8430/3: Mucoepidermoid carcinoma	8430/3: Mucoepidermoid carcinoma	IVB	IVB	Blank(s)	Blank(s)	T4a	N3	M0	T4a	N3	M0	Blank(s)
Hospital inpatient/outpatient or clinic	Positive histology	Insured/No specifics	Male	Single (never married)	Left - origin of primary	Undifferentiated; anaplastic; Grade IV	48	2	White	1	69	0	0	1	1	0	0	1	0	1	Alive	Alive or dead of other cause	Alive or dead due to cancer	I	T1	N0	M0	1.1	11	2010	C07.9-Parotid gland	79	8430	Malignant	White	45-49 years	8430/3: Mucoepidermoid carcinoma	8430/3: Mucoepidermoid carcinoma	I	I	Blank(s)	Blank(s)	T1	N0	M0	T1	N0	M0	Blank(s)
Hospital inpatient/outpatient or clinic	Positive histology	Insured	Male	Married (including common law)	Left - origin of primary	Poorly differentiated; Grade III	66	4	White	1	63	0	0	3	1	1	0	1	0	1	Alive	Alive or dead of other cause	Alive or dead due to cancer	III	T1	N1	M0	1.7	17	2010	C07.9-Parotid gland	79	8430	Malignant	White	65-69 years	8430/3: Mucoepidermoid carcinoma	8430/3: Mucoepidermoid carcinoma	III	III	Blank(s)	Blank(s)	T1	N1	M0	T1	N1	M0	Blank(s)
Hospital inpatient/outpatient or clinic	Positive histology	Insured	Female	Married (including common law)	Right - origin of primary	Undifferentiated; anaplastic; Grade IV	58	3	White	1	24	1	1	3	2	1	0	1	1	1	Dead	Dead (attributable to this cancer dx)	Alive or dead due to cancer	III	T2	N1	M0	3.5	35	2010	C07.9-Parotid gland	79	8430	Malignant	White	55-59 years	8430/3: Mucoepidermoid carcinoma	8430/3: Mucoepidermoid carcinoma	III	III	Blank(s)	Blank(s)	T2	N1	M0	T2	N1	M0	Blank(s)
Hospital inpatient/outpatient or clinic	Positive histology	Insured	Male	Divorced	Right - origin of primary	Poorly differentiated; Grade III	59	3	White	1	9	1	1	4.1	2	2.2	0	1	0	1	Dead	Dead (attributable to this cancer dx)	Alive or dead due to cancer	IVA	T2	N2b	M0	2.8	28	2010	C07.9-Parotid gland	79	8430	Malignant	White	55-59 years	8430/3: Mucoepidermoid carcinoma	8430/3: Mucoepidermoid carcinoma	IVA	IVA	Blank(s)	Blank(s)	T2	N2b	M0	T2	N2b	M0	Blank(s)
Hospital inpatient/outpatient or clinic	Positive histology	Insured	Female	Married (including common law)	Left - origin of primary	Well differentiated; Grade I	71	5	White	1	71	0	0	1	1	0	0	0	0	1	Alive	Alive or dead of other cause	Alive or dead due to cancer	I	T1	N0	M0	0.9	9	2010	C07.9-Parotid gland	79	8430	Malignant	White	70-74 years	8430/3: Mucoepidermoid carcinoma	8430/3: Mucoepidermoid carcinoma	I	I	Blank(s)	Blank(s)	T1	N0	M0	T1	N0	M0	Blank(s)
Hospital inpatient/outpatient or clinic	Positive histology	Insured	Male	Married (including common law)	Right - origin of primary	Moderately differentiated; Grade II	59	3	Black	2	65	0	0	3	2	1	0	1	0	1	Alive	Alive or dead of other cause	Alive or dead due to cancer	III	T2	N1	M0	3.3	33	2010	C07.9-Parotid gland	79	8430	Malignant	Black	55-59 years	8430/3: Mucoepidermoid carcinoma	8430/3: Mucoepidermoid carcinoma	III	III	Blank(s)	Blank(s)	T2	N1	M0	T2	N1	M0	Blank(s)
Hospital inpatient/outpatient or clinic	Positive histology	Insured	Male	Single (never married)	Right - origin of primary	Well differentiated; Grade I	21	1	White	1	70	0	0	1	1	0	0	0	0	1	Alive	Alive or dead of other cause	Alive or dead due to cancer	I	T1	N0	M0	0.8	8	2010	C07.9-Parotid gland	79	8430	Malignant	White	20-24 years	8430/3: Mucoepidermoid carcinoma	8430/3: Mucoepidermoid carcinoma	I	I	Blank(s)	Blank(s)	T1	N0	M0	T1	N0	M0	Blank(s)
Hospital inpatient/outpatient or clinic	Positive histology	Insured/No specifics	Female	Married (including common law)	Left - origin of primary	Moderately differentiated; Grade II	62	4	White	1	69	0	0	1	1	0	0	0	0	1	Alive	Alive or dead of other cause	Alive or dead due to cancer	I	T1	N0	M0	0.5	5	2010	C07.9-Parotid gland	79	8430	Malignant	White	60-64 years	8430/3: Mucoepidermoid carcinoma	8430/3: Mucoepidermoid carcinoma	I	I	Blank(s)	Blank(s)	T1	N0	M0	T1	N0	M0	Blank(s)
Physicians office/private medical practitioner (LMD)	Positive histology	Uninsured	Female	Married (including common law)	Left - origin of primary	Well differentiated; Grade I	63	4	Black	2	60	0	0	1	1	0	0	0	0	1	Alive	Alive or dead of other cause	Alive or dead due to cancer	I	T1	N0	M0	0.3	3	2010	C07.9-Parotid gland	79	8430	Malignant	Black	60-64 years	8430/3: Mucoepidermoid carcinoma	8430/3: Mucoepidermoid carcinoma	I	I	Blank(s)	Blank(s)	T1	N0	M0	T1	N0	M0	Blank(s)
Hospital inpatient/outpatient or clinic	Positive histology	Insured	Female	Married (including common law)	Right - origin of primary	Moderately differentiated; Grade II	59	3	White	1	71	0	0	2	2	0	0	1	0	1	Alive	Alive or dead of other cause	Alive or dead due to cancer	II	T2	N0	M0	3	30	2010	C07.9-Parotid gland	79	8430	Malignant	White	55-59 years	8430/3: Mucoepidermoid carcinoma	8430/3: Mucoepidermoid carcinoma	II	II	Blank(s)	Blank(s)	T2	N0	M0	T2	N0	M0	Blank(s)
Hospital inpatient/outpatient or clinic	Positive histology	Any Medicaid	Male	Single (never married)	Right - origin of primary	Poorly differentiated; Grade III	24	1	White	1	22	1	1	4.3	3	1	1	0	0	1	Dead	Dead (attributable to this cancer dx)	Alive or dead due to cancer	IVC	T3	N1	M1	3.5	35	2010	C07.9-Parotid gland	79	8430	Malignant	White	20-24 years	8430/3: Mucoepidermoid carcinoma	8430/3: Mucoepidermoid carcinoma	IVC	IVC	Blank(s)	Blank(s)	T3	N1	M1	T3	N1	M1	Blank(s)
Hospital inpatient/outpatient or clinic	Positive histology	Insured	Female	Single (never married)	Right - origin of primary	Moderately differentiated; Grade II	46	2	Black	2	71	0	0	1	1	0	0	0	0	1	Alive	Alive or dead of other cause	Alive or dead due to cancer	I	T1	N0	M0	2	20	2010	C07.9-Parotid gland	79	8430	Malignant	Black	45-49 years	8430/3: Mucoepidermoid carcinoma	8430/3: Mucoepidermoid carcinoma	I	I	Blank(s)	Blank(s)	T1	N0	M0	T1	N0	M0	Blank(s)
Hospital inpatient/outpatient or clinic	Positive histology	Insured	Female	Unknown	Right - origin of primary	Poorly differentiated; Grade III	44	2	White	1	54	0	0	1	1	0	0	0	0	1	Alive	Alive or dead of other cause	Alive or dead due to cancer	I	T1	N0	M0	1.7	17	2010	C07.9-Parotid gland	79	8430	Malignant	White	40-44 years	8430/3: Mucoepidermoid carcinoma	8430/3: Mucoepidermoid carcinoma	I	I	Blank(s)	Blank(s)	T1	N0	M0	T1	N0	M0	Blank(s)
Hospital inpatient/outpatient or clinic	Positive histology	Insured/No specifics	Male	Married (including common law)	Right - origin of primary	Moderately differentiated; Grade II	47	2	Black	2	60	0	0	2	2	0	0	0	0	1	Alive	Alive or dead of other cause	Alive or dead due to cancer	II	T2	N0	M0	2.5	25	2010	C07.9-Parotid gland	79	8430	Malignant	Black	45-49 years	8430/3: Mucoepidermoid carcinoma	8430/3: Mucoepidermoid carcinoma	II	II	Blank(s)	Blank(s)	T2	N0	M0	T2	N0	M0	Blank(s)
Radiation treatment or medical oncology center (2006+)	Positive histology	Insured	Male	Married (including common law)	Left - origin of primary	Well differentiated; Grade I	55	3	White	1	68	0	0	2	2	0	0	1	0	1	Alive	Alive or dead of other cause	Alive or dead due to cancer	II	T2	N0	M0	3	30	2010	C07.9-Parotid gland	79	8430	Malignant	White	55-59 years	8430/3: Mucoepidermoid carcinoma	8430/3: Mucoepidermoid carcinoma	II	II	Blank(s)	Blank(s)	T2	N0	M0	T2	N0	M0	Blank(s)
Hospital inpatient/outpatient or clinic	Positive exfoliative cytology, no positive histology	Insured	Female	Married (including common law)	Left - origin of primary	Poorly differentiated; Grade III	56	3	White	1	15	1	1	4.3	4.2	2.2	1	1	0	0	Dead	Dead (attributable to this cancer dx)	Alive or dead due to cancer	IVC	T4b	N2b	M1	6.2	62	2010	C07.9-Parotid gland	79	8430	Malignant	White	55-59 years	8430/3: Mucoepidermoid carcinoma	8430/3: Mucoepidermoid carcinoma	IVC	IVC	Blank(s)	Blank(s)	T4b	N2b	M1	T4b	N2b	M1	Blank(s)
Hospital inpatient/outpatient or clinic	Positive histology	Insured	Female	Single (never married)	Left - origin of primary	Well differentiated; Grade I	21	1	White	1	62	0	0	1	1	0	0	0	0	1	Alive	Alive or dead of other cause	Alive or dead due to cancer	I	T1	N0	M0	0.9	9	2010	C07.9-Parotid gland	79	8430	Malignant	White	20-24 years	8430/3: Mucoepidermoid carcinoma	8430/3: Mucoepidermoid carcinoma	I	I	Blank(s)	Blank(s)	T1	N0	M0	T1	N0	M0	Blank(s)
Hospital inpatient/outpatient or clinic	Positive histology	Insured	Male	Single (never married)	Right - origin of primary	Poorly differentiated; Grade III	60	4	White	1	43	1	1	4.1	4.1	1	0	1	1	1	Dead	Dead (attributable to this cancer dx)	Alive or dead due to cancer	IVA	T4a	N1	M0	3.5	35	2010	C07.9-Parotid gland	79	8430	Malignant	White	60-64 years	8430/3: Mucoepidermoid carcinoma	8430/3: Mucoepidermoid carcinoma	IVA	IVA	Blank(s)	Blank(s)	T4a	N1	M0	T4a	N1	M0	Blank(s)
Hospital inpatient/outpatient or clinic	Positive histology	Insured	Female	Married (including common law)	Right - origin of primary	Moderately differentiated; Grade II	75	5	White	1	23	0	0	4.1	3	2.2	0	1	0	1	Alive	Alive or dead of other cause	Alive or dead due to cancer	IVA	T3	N2b	M0	4.2	42	2010	C07.9-Parotid gland	79	8430	Malignant	White	75-79 years	8430/3: Mucoepidermoid carcinoma	8430/3: Mucoepidermoid carcinoma	IVA	IVA	Blank(s)	Blank(s)	T3	N2b	M0	T3	N2b	M0	Blank(s)
Hospital inpatient/outpatient or clinic	Positive histology	Insured/No specifics	Female	Widowed	Left - origin of primary	Well differentiated; Grade I	77	5	White	1	37	0	0	2	2	0	0	1	0	1	Alive	Alive or dead of other cause	Alive or dead due to cancer	II	T2	N0	M0	2.5	25	2010	C07.9-Parotid gland	79	8430	Malignant	White	75-79 years	8430/3: Mucoepidermoid carcinoma	8430/3: Mucoepidermoid carcinoma	II	II	Blank(s)	Blank(s)	T2	N0	M0	T2	N0	M0	Blank(s)
Hospital inpatient/outpatient or clinic	Positive histology	Insured	Male	Single (never married)	Left - origin of primary	Well differentiated; Grade I	12	1	Black	2	69	0	0	1	1	0	0	0	0	1	Alive	Alive or dead of other cause	Alive or dead due to cancer	I	T1	N0	M0	2	20	2010	C07.9-Parotid gland	79	8430	Malignant	Black	10-14 years	8430/3: Mucoepidermoid carcinoma	8430/3: Mucoepidermoid carcinoma	I	I	Blank(s)	Blank(s)	T1	N0	M0	T1	N0	M0	Blank(s)
Hospital inpatient/outpatient or clinic	Positive histology	Insured	Male	Married (including common law)	Left - origin of primary	Moderately differentiated; Grade II	67	4	White	1	71	0	0	1	1	0	0	1	0	1	Alive	Alive or dead of other cause	Alive or dead due to cancer	I	T1	N0	M0	1.5	15	2010	C07.9-Parotid gland	79	8430	Malignant	White	65-69 years	8430/3: Mucoepidermoid carcinoma	8430/3: Mucoepidermoid carcinoma	I	I	Blank(s)	Blank(s)	T1	N0	M0	T1	N0	M0	Blank(s)
Hospital inpatient/outpatient or clinic	Positive histology	Insured	Male	Married (including common law)	Right - origin of primary	Poorly differentiated; Grade III	83	5	Black	2	70	0	0	2	2	0	0	1	0	1	Alive	Alive or dead of other cause	Alive or dead due to cancer	II	T2	N0	M0	3	30	2010	C07.9-Parotid gland	79	8430	Malignant	Black	80-84 years	8430/3: Mucoepidermoid carcinoma	8430/3: Mucoepidermoid carcinoma	II	II	Blank(s)	Blank(s)	T2	N0	M0	T2	N0	M0	Blank(s)
Hospital inpatient/outpatient or clinic	Positive histology	Insured	Male	Divorced	Right - origin of primary	Moderately differentiated; Grade II	64	4	White	1	10	1	0	1	1	0	0	0	0	1	Dead	Alive or dead of other cause	Dead (attributable to causes other than this cancer dx)	I	T1	N0	M0	0.8	8	2010	C07.9-Parotid gland	79	8430	Malignant	White	60-64 years	8430/3: Mucoepidermoid carcinoma	8430/3: Mucoepidermoid carcinoma	I	I	Blank(s)	Blank(s)	T1	N0	M0	T1	N0	M0	Blank(s)
Hospital inpatient/outpatient or clinic	Positive histology	Insured	Female	Single (never married)	Right - origin of primary	Moderately differentiated; Grade II	28	1	Black	2	62	1	1	2	2	0	0	1	1	1	Dead	Dead (attributable to this cancer dx)	Alive or dead due to cancer	II	T2	N0	M0	2.8	28	2010	C07.9-Parotid gland	79	8430	Malignant	Black	25-29 years	8430/3: Mucoepidermoid carcinoma	8430/3: Mucoepidermoid carcinoma	II	II	Blank(s)	Blank(s)	T2	N0	M0	T2	N0	M0	Blank(s)
Hospital inpatient/outpatient or clinic	Positive histology	Insured/No specifics	Male	Divorced	Left - origin of primary	Undifferentiated; anaplastic; Grade IV	69	4	White	1	15	1	1	4.1	4.1	0	0	1	0	1	Dead	Dead (attributable to this cancer dx)	Alive or dead due to cancer	IVA	T4a	N0	M0	7	70	2010	C07.9-Parotid gland	79	8430	Malignant	White	65-69 years	8430/3: Mucoepidermoid carcinoma	8430/3: Mucoepidermoid carcinoma	IVA	IVA	Blank(s)	Blank(s)	T4a	N0	M0	T4a	N0	M0	Blank(s)
Hospital inpatient/outpatient or clinic	Positive histology	Insured	Male	Married (including common law)	Left - origin of primary	Moderately differentiated; Grade II	88	5	White	1	17	1	1	2	2	0	0	0	0	1	Dead	Dead (attributable to this cancer dx)	Alive or dead due to cancer	II	T2	N0	M0	2.5	25	2010	C07.9-Parotid gland	79	8430	Malignant	White	85+ years	8430/3: Mucoepidermoid carcinoma	8430/3: Mucoepidermoid carcinoma	II	II	Blank(s)	Blank(s)	T2	N0	M0	T2	N0	M0	Blank(s)
Hospital inpatient/outpatient or clinic	Positive histology	Insured	Female	Single (never married)	Left - origin of primary	Well differentiated; Grade I	38	1	Black	2	70	0	0	1	1	0	0	0	0	1	Alive	Alive or dead of other cause	Alive or dead due to cancer	I	T1	N0	M0	2	20	2010	C07.9-Parotid gland	79	8430	Malignant	Black	35-39 years	8430/3: Mucoepidermoid carcinoma	8430/3: Mucoepidermoid carcinoma	I	I	Blank(s)	Blank(s)	T1	N0	M0	T1	N0	M0	Blank(s)
Hospital inpatient/outpatient or clinic	Positive histology	Insured	Female	Married (including common law)	Right - origin of primary	Well differentiated; Grade I	48	2	White	1	58	0	0	1	1	0	0	1	0	1	Alive	Alive or dead of other cause	Alive or dead due to cancer	I	T1	N0	M0	1.5	15	2011	C07.9-Parotid gland	79	8430	Malignant	White	45-49 years	8430/3: Mucoepidermoid carcinoma	8430/3: Mucoepidermoid carcinoma	I	I	Blank(s)	Blank(s)	T1	N0	M0	T1	N0	M0	Blank(s)
Hospital inpatient/outpatient or clinic	Positive histology	Insured/No specifics	Male	Married (including common law)	Right - origin of primary	Moderately differentiated; Grade II	68	4	Black	2	56	0	0	3	3	0	0	0	0	1	Alive	Alive or dead of other cause	Alive or dead due to cancer	III	T3	N0	M0	6.1	61	2011	C07.9-Parotid gland	79	8430	Malignant	Black	65-69 years	8430/3: Mucoepidermoid carcinoma	8430/3: Mucoepidermoid carcinoma	III	III	Blank(s)	Blank(s)	T3	N0	M0	T3	N0	M0	Blank(s)
Hospital inpatient/outpatient or clinic	Positive histology	Insured	Female	Single (never married)	Left - origin of primary	Well differentiated; Grade I	10	1	White	1	57	0	0	4.1	2	2.2	0	1	0	1	Alive	Alive or dead of other cause	Alive or dead due to cancer	IVA	T2	N2b	M0	2.6	26	2011	C07.9-Parotid gland	79	8430	Malignant	White	10-14 years	8430/3: Mucoepidermoid carcinoma	8430/3: Mucoepidermoid carcinoma	IVA	IVA	Blank(s)	Blank(s)	T2	N2b	M0	T2	N2b	M0	Blank(s)
Hospital inpatient/outpatient or clinic	Positive histology	Insured	Male	Married (including common law)	Right - origin of primary	Undifferentiated; anaplastic; Grade IV	88	5	White	1	29	1	1	3	2	1	0	1	0	1	Dead	Dead (attributable to this cancer dx)	Alive or dead due to cancer	III	T2	N1	M0	3.3	33	2011	C07.9-Parotid gland	79	8430	Malignant	White	85+ years	8430/3: Mucoepidermoid carcinoma	8430/3: Mucoepidermoid carcinoma	III	III	Blank(s)	Blank(s)	T2	N1	M0	T2	N1	M0	Blank(s)
Hospital inpatient/outpatient or clinic	Positive histology	Insured	Male	Married (including common law)	Left - origin of primary	Moderately differentiated; Grade II	57	3	White	1	52	0	0	1	1	0	0	0	0	1	Alive	Alive or dead of other cause	Alive or dead due to cancer	I	T1	N0	M0	1.4	14	2011	C07.9-Parotid gland	79	8430	Malignant	White	55-59 years	8430/3: Mucoepidermoid carcinoma	8430/3: Mucoepidermoid carcinoma	I	I	Blank(s)	Blank(s)	T1	N0	M0	T1	N0	M0	Blank(s)
Hospital inpatient/outpatient or clinic	Positive histology	Insured	Male	Married (including common law)	Right - origin of primary	Moderately differentiated; Grade II	59	3	Other (American Indian/AK Native, Asian/Pacific Islander)	3	48	0	0	2	2	0	0	1	0	1	Alive	Alive or dead of other cause	Alive or dead due to cancer	II	T2	N0	M0	2.9	29	2011	C07.9-Parotid gland	79	8430	Malignant	Asian or Pacific Islander	55-59 years	8430/3: Mucoepidermoid carcinoma	8430/3: Mucoepidermoid carcinoma	II	II	Blank(s)	Blank(s)	T2	N0	M0	T2	N0	M0	Blank(s)
Hospital inpatient/outpatient or clinic	Positive histology	Insured	Female	Married (including common law)	Right - origin of primary	Well differentiated; Grade I	69	4	White	1	52	0	0	3	3	0	0	0	0	1	Alive	Alive or dead of other cause	Alive or dead due to cancer	III	T3	N0	M0	5.7	57	2011	C07.9-Parotid gland	79	8430	Malignant	White	65-69 years	8430/3: Mucoepidermoid carcinoma	8430/3: Mucoepidermoid carcinoma	III	III	Blank(s)	Blank(s)	T3	N0	M0	T3	N0	M0	Blank(s)
Hospital inpatient/outpatient or clinic	Positive histology	Insured	Male	Married (including common law)	Right - origin of primary	Poorly differentiated; Grade III	75	5	White	1	53	0	0	4.2	3	3	0	1	1	1	Alive	Alive or dead of other cause	Alive or dead due to cancer	IVB	T3	N3	M0	1.5	15	2011	C07.9-Parotid gland	79	8430	Malignant	White	75-79 years	8430/3: Mucoepidermoid carcinoma	8430/3: Mucoepidermoid carcinoma	IVB	IVB	Blank(s)	Blank(s)	T3	N3	M0	T3	N3	M0	Blank(s)
Hospital inpatient/outpatient or clinic	Positive histology	Insured	Female	Divorced	Right - origin of primary	Poorly differentiated; Grade III	70	5	White	1	58	0	0	2	2	0	0	1	0	1	Alive	Alive or dead of other cause	Alive or dead due to cancer	II	T2	N0	M0	2.6	26	2011	C07.9-Parotid gland	79	8430	Malignant	White	70-74 years	8430/3: Mucoepidermoid carcinoma	8430/3: Mucoepidermoid carcinoma	II	II	Blank(s)	Blank(s)	T2	N0	M0	T2	N0	M0	Blank(s)
Hospital inpatient/outpatient or clinic	Positive histology	Insured	Male	Married (including common law)	Left - origin of primary	Poorly differentiated; Grade III	74	5	White	1	51	0	0	2	2	0	0	1	0	1	Alive	Alive or dead of other cause	Alive or dead due to cancer	II	T2	N0	M0	2.9	29	2011	C07.9-Parotid gland	79	8430	Malignant	White	70-74 years	8430/3: Mucoepidermoid carcinoma	8430/3: Mucoepidermoid carcinoma	II	II	Blank(s)	Blank(s)	T2	N0	M0	T2	N0	M0	Blank(s)
Hospital inpatient/outpatient or clinic	Positive histology	Insured	Male	Married (including common law)	Left - origin of primary	Well differentiated; Grade I	65	4	White	1	55	0	0	1	1	0	0	0	0	1	Alive	Alive or dead of other cause	Alive or dead due to cancer	I	T1	N0	M0	2	20	2011	C07.9-Parotid gland	79	8430	Malignant	White	65-69 years	8430/3: Mucoepidermoid carcinoma	8430/3: Mucoepidermoid carcinoma	I	I	Blank(s)	Blank(s)	T1	N0	M0	T1	N0	M0	Blank(s)
Hospital inpatient/outpatient or clinic	Positive histology	Insured	Female	Married (including common law)	Right - origin of primary	Well differentiated; Grade I	37	1	Other (American Indian/AK Native, Asian/Pacific Islander)	3	55	0	0	1	1	0	0	0	0	1	Alive	Alive or dead of other cause	Alive or dead due to cancer	I	T1	N0	M0	1.4	14	2011	C07.9-Parotid gland	79	8430	Malignant	Asian or Pacific Islander	35-39 years	8430/3: Mucoepidermoid carcinoma	8430/3: Mucoepidermoid carcinoma	I	I	Blank(s)	Blank(s)	T1	N0	M0	T1	N0	M0	Blank(s)
Hospital inpatient/outpatient or clinic	Positive histology	Insured	Female	Divorced	Left - origin of primary	Well differentiated; Grade I	51	3	White	1	50	0	0	1	1	0	0	1	0	1	Alive	Alive or dead of other cause	Alive or dead due to cancer	I	T1	N0	M0	0.9	9	2011	C07.9-Parotid gland	79	8430	Malignant	White	50-54 years	8430/3: Mucoepidermoid carcinoma	8430/3: Mucoepidermoid carcinoma	I	I	Blank(s)	Blank(s)	T1	N0	M0	T1	N0	M0	Blank(s)
Hospital inpatient/outpatient or clinic	Positive histology	Insured	Female	Widowed	Right - origin of primary	Moderately differentiated; Grade II	80	5	White	1	53	0	0	2	2	0	0	1	0	1	Alive	Alive or dead of other cause	Alive or dead due to cancer	II	T2	N0	M0	3~4	994	2011	C07.9-Parotid gland	79	8430	Malignant	White	80-84 years	8430/3: Mucoepidermoid carcinoma	8430/3: Mucoepidermoid carcinoma	II	II	Blank(s)	Blank(s)	T2	N0	M0	T2	N0	M0	Blank(s)
Hospital inpatient/outpatient or clinic	Positive histology	Insured	Male	Married (including common law)	Left - origin of primary	Moderately differentiated; Grade II	72	5	White	1	54	0	0	2	2	0	0	1	0	1	Alive	Alive or dead of other cause	Alive or dead due to cancer	II	T2	N0	M0	2.7	27	2011	C07.9-Parotid gland	79	8430	Malignant	White	70-74 years	8430/3: Mucoepidermoid carcinoma	8430/3: Mucoepidermoid carcinoma	II	II	Blank(s)	Blank(s)	T2	N0	M0	T2	N0	M0	Blank(s)
Hospital inpatient/outpatient or clinic	Positive histology	Insured/No specifics	Male	Single (never married)	Right - origin of primary	Moderately differentiated; Grade II	78	5	White	1	23	1	1	4.2	4.2	0	0	1	1	1	Dead	Dead (attributable to this cancer dx)	Alive or dead due to cancer	IVB	T4b	N0	M0	7	70	2011	C07.9-Parotid gland	79	8430	Malignant	White	75-79 years	8430/3: Mucoepidermoid carcinoma	8430/3: Mucoepidermoid carcinoma	IVB	IVB	Blank(s)	Blank(s)	T4b	N0	M0	T4b	N0	M0	Blank(s)
Hospital inpatient/outpatient or clinic	Positive histology	Insured	Male	Married (including common law)	Right - origin of primary	Moderately differentiated; Grade II	63	4	White	1	57	0	0	2	2	0	0	0	0	1	Alive	Alive or dead of other cause	Alive or dead due to cancer	II	T2	N0	M0	3.8	38	2011	C07.9-Parotid gland	79	8430	Malignant	White	60-64 years	8430/3: Mucoepidermoid carcinoma	8430/3: Mucoepidermoid carcinoma	II	II	Blank(s)	Blank(s)	T2	N0	M0	T2	N0	M0	Blank(s)
Hospital inpatient/outpatient or clinic	Positive histology	Insured	Female	Married (including common law)	Left - origin of primary	Moderately differentiated; Grade II	50	3	Other (American Indian/AK Native, Asian/Pacific Islander)	3	57	0	0	3	2	1	0	1	0	1	Alive	Alive or dead of other cause	Alive or dead due to cancer	III	T2	N1	M0	3.7	37	2011	C07.9-Parotid gland	79	8430	Malignant	Asian or Pacific Islander	50-54 years	8430/3: Mucoepidermoid carcinoma	8430/3: Mucoepidermoid carcinoma	III	III	Blank(s)	Blank(s)	T2	N1	M0	T2	N1	M0	Blank(s)
Hospital inpatient/outpatient or clinic	Positive histology	Insured	Male	Married (including common law)	Right - origin of primary	Moderately differentiated; Grade II	55	3	White	1	56	0	0	1	1	0	0	0	0	1	Alive	Alive or dead of other cause	Alive or dead due to cancer	I	T1	N0	M0	1.4	14	2011	C07.9-Parotid gland	79	8430	Malignant	White	55-59 years	8430/3: Mucoepidermoid carcinoma	8430/3: Mucoepidermoid carcinoma	I	I	Blank(s)	Blank(s)	T1	N0	M0	T1	N0	M0	Blank(s)
Hospital inpatient/outpatient or clinic	Positive histology	Insured/No specifics	Female	Married (including common law)	Right - origin of primary	Well differentiated; Grade I	70	5	White	1	59	0	0	1	1	0	0	0	0	1	Alive	Alive or dead of other cause	Alive or dead due to cancer	I	T1	N0	M0	1	10	2011	C07.9-Parotid gland	79	8430	Malignant	White	70-74 years	8430/3: Mucoepidermoid carcinoma	8430/3: Mucoepidermoid carcinoma	I	I	Blank(s)	Blank(s)	T1	N0	M0	T1	N0	M0	Blank(s)
Hospital inpatient/outpatient or clinic	Positive histology	Insured	Female	Divorced	Right - origin of primary	Undifferentiated; anaplastic; Grade IV	64	4	White	1	58	0	0	4.1	2	2.2	0	1	1	1	Alive	Alive or dead of other cause	Alive or dead due to cancer	IVA	T2	N2b	M0	2.5	25	2011	C07.9-Parotid gland	79	8430	Malignant	White	60-64 years	8430/3: Mucoepidermoid carcinoma	8430/3: Mucoepidermoid carcinoma	IVA	IVA	Blank(s)	Blank(s)	T2	N2b	M0	T2	N2b	M0	Blank(s)
Hospital inpatient/outpatient or clinic	Positive histology	Insured/No specifics	Female	Single (never married)	Left - origin of primary	Well differentiated; Grade I	53	3	Black	2	52	0	0	2	2	0	0	1	0	1	Alive	Alive or dead of other cause	Alive or dead due to cancer	II	T2	N0	M0	2.4	24	2011	C07.9-Parotid gland	79	8430	Malignant	Black	50-54 years	8430/3: Mucoepidermoid carcinoma	8430/3: Mucoepidermoid carcinoma	II	II	Blank(s)	Blank(s)	T2	N0	M0	T2	N0	M0	Blank(s)
Hospital inpatient/outpatient or clinic	Positive histology	Insured	Female	Married (including common law)	Right - origin of primary	Well differentiated; Grade I	37	1	Black	2	59	0	0	2	2	0	0	0	0	1	Alive	Alive or dead of other cause	Alive or dead due to cancer	II	T2	N0	M0	3	30	2011	C07.9-Parotid gland	79	8430	Malignant	Black	35-39 years	8430/3: Mucoepidermoid carcinoma	8430/3: Mucoepidermoid carcinoma	II	II	Blank(s)	Blank(s)	T2	N0	M0	T2	N0	M0	Blank(s)
Hospital inpatient/outpatient or clinic	Positive histology	Insured	Female	Single (never married)	Left - origin of primary	Moderately differentiated; Grade II	32	1	Black	2	48	0	0	2	2	0	0	1	0	1	Alive	Alive or dead of other cause	Alive or dead due to cancer	II	T2	N0	M0	2.5	25	2011	C07.9-Parotid gland	79	8430	Malignant	Black	30-34 years	8430/3: Mucoepidermoid carcinoma	8430/3: Mucoepidermoid carcinoma	II	II	Blank(s)	Blank(s)	T2	N0	M0	T2	N0	M0	Blank(s)
Hospital inpatient/outpatient or clinic	Positive histology	Any Medicaid	Male	Married (including common law)	Right - origin of primary	Moderately differentiated; Grade II	72	5	White	1	51	0	0	2	2	0	0	1	0	1	Alive	Alive or dead of other cause	Alive or dead due to cancer	II	T2	N0	M0	2.8	28	2011	C07.9-Parotid gland	79	8430	Malignant	White	70-74 years	8430/3: Mucoepidermoid carcinoma	8430/3: Mucoepidermoid carcinoma	II	II	Blank(s)	Blank(s)	T2	N0	M0	T2	N0	M0	Blank(s)
Hospital inpatient/outpatient or clinic	Positive histology	Insured	Female	Widowed	Left - origin of primary	Moderately differentiated; Grade II	81	5	Other (American Indian/AK Native, Asian/Pacific Islander)	3	53	0	0	4.1	4.1	0	0	0	0	1	Alive	Alive or dead of other cause	Alive or dead due to cancer	IVA	T4a	N0	M0	2	20	2011	C07.9-Parotid gland	79	8430	Malignant	Asian or Pacific Islander	80-84 years	8430/3: Mucoepidermoid carcinoma	8430/3: Mucoepidermoid carcinoma	IVA	IVA	Blank(s)	Blank(s)	T4a	N0	M0	T4a	N0	M0	Blank(s)
Hospital inpatient/outpatient or clinic	Positive histology	Insured	Female	Married (including common law)	Left - origin of primary	Poorly differentiated; Grade III	62	4	White	1	59	0	0	3	3	0	0	1	0	1	Alive	Alive or dead of other cause	Alive or dead due to cancer	III	T3	N0	M0	2	20	2011	C07.9-Parotid gland	79	8430	Malignant	White	60-64 years	8430/3: Mucoepidermoid carcinoma	8430/3: Mucoepidermoid carcinoma	III	III	Blank(s)	Blank(s)	T3	N0	M0	T3	N0	M0	Blank(s)
Hospital inpatient/outpatient or clinic	Positive histology	Insured	Male	Divorced	Left - origin of primary	Undifferentiated; anaplastic; Grade IV	60	4	White	1	21	1	1	4.2	4.2	2.2	0	1	0	1	Dead	Dead (attributable to this cancer dx)	Alive or dead due to cancer	IVB	T4b	N2b	M0	10	100	2011	C07.9-Parotid gland	79	8430	Malignant	White	60-64 years	8430/3: Mucoepidermoid carcinoma	8430/3: Mucoepidermoid carcinoma	IVB	IVB	Blank(s)	Blank(s)	T4b	N2b	M0	T4b	N2b	M0	Blank(s)
Hospital inpatient/outpatient or clinic	Positive histology	Insured/No specifics	Male	Single (never married)	Left - origin of primary	Moderately differentiated; Grade II	29	1	Other (American Indian/AK Native, Asian/Pacific Islander)	3	52	0	0	2	2	0	0	1	0	1	Alive	Alive or dead of other cause	Alive or dead due to cancer	II	T2	N0	M0	2.6	26	2011	C07.9-Parotid gland	79	8430	Malignant	Asian or Pacific Islander	25-29 years	8430/3: Mucoepidermoid carcinoma	8430/3: Mucoepidermoid carcinoma	II	II	Blank(s)	Blank(s)	T2	N0	M0	T2	N0	M0	Blank(s)
Hospital inpatient/outpatient or clinic	Positive histology	Insured	Male	Married (including common law)	Left - origin of primary	Undifferentiated; anaplastic; Grade IV	83	5	White	1	49	0	0	1	1	0	0	1	0	1	Alive	Alive or dead of other cause	Alive or dead due to cancer	I	T1	N0	M0	1.6	16	2011	C07.9-Parotid gland	79	8430	Malignant	White	80-84 years	8430/3: Mucoepidermoid carcinoma	8430/3: Mucoepidermoid carcinoma	I	I	Blank(s)	Blank(s)	T1	N0	M0	T1	N0	M0	Blank(s)
Hospital inpatient/outpatient or clinic	Positive histology	Insured	Female	Married (including common law)	Right - origin of primary	Moderately differentiated; Grade II	31	1	White	1	54	0	0	2	2	0	0	0	0	1	Alive	Alive or dead of other cause	Alive or dead due to cancer	II	T2	N0	M0	2.2	22	2011	C07.9-Parotid gland	79	8430	Malignant	White	30-34 years	8430/3: Mucoepidermoid carcinoma	8430/3: Mucoepidermoid carcinoma	II	II	Blank(s)	Blank(s)	T2	N0	M0	T2	N0	M0	Blank(s)
Hospital inpatient/outpatient or clinic	Positive histology	Insured	Male	Married (including common law)	Right - origin of primary	Moderately differentiated; Grade II	72	5	White	1	51	0	0	2	2	0	0	0	0	1	Alive	Alive or dead of other cause	Alive or dead due to cancer	II	T2	N0	M0	2.4	24	2011	C07.9-Parotid gland	79	8430	Malignant	White	70-74 years	8430/3: Mucoepidermoid carcinoma	8430/3: Mucoepidermoid carcinoma	II	II	Blank(s)	Blank(s)	T2	N0	M0	T2	N0	M0	Blank(s)
Hospital inpatient/outpatient or clinic	Positive histology	Insured	Male	Married (including common law)	Left - origin of primary	Undifferentiated; anaplastic; Grade IV	72	5	White	1	49	0	0	4.1	4.1	1	0	1	0	1	Alive	Alive or dead of other cause	Alive or dead due to cancer	IVA	T4a	N1	M0	2.4	24	2011	C07.9-Parotid gland	79	8430	Malignant	White	70-74 years	8430/3: Mucoepidermoid carcinoma	8430/3: Mucoepidermoid carcinoma	IVA	IVA	Blank(s)	Blank(s)	T4a	N1	M0	T4a	N1	M0	Blank(s)
Hospital inpatient/outpatient or clinic	Positive histology	Insured	Female	Single (never married)	Right - origin of primary	Moderately differentiated; Grade II	43	2	Other (American Indian/AK Native, Asian/Pacific Islander)	3	59	0	0	1	1	0	0	0	0	1	Alive	Alive or dead of other cause	Alive or dead due to cancer	I	T1	N0	M0	1.5	15	2011	C07.9-Parotid gland	79	8430	Malignant	American Indian/Alaska Native	40-44 years	8430/3: Mucoepidermoid carcinoma	8430/3: Mucoepidermoid carcinoma	I	I	Blank(s)	Blank(s)	T1	N0	M0	T1	N0	M0	Blank(s)
Hospital inpatient/outpatient or clinic	Positive histology	Any Medicaid	Male	Single (never married)	Left - origin of primary	Well differentiated; Grade I	23	1	White	1	51	0	0	2	2	0	0	0	0	1	Alive	Alive or dead of other cause	Alive or dead due to cancer	II	T2	N0	M0	2.5	25	2011	C07.9-Parotid gland	79	8430	Malignant	White	20-24 years	8430/3: Mucoepidermoid carcinoma	8430/3: Mucoepidermoid carcinoma	II	II	Blank(s)	Blank(s)	T2	N0	M0	T2	N0	M0	Blank(s)
Hospital inpatient/outpatient or clinic	Positive histology	Insured	Male	Married (including common law)	Left - origin of primary	Poorly differentiated; Grade III	70	5	White	1	55	1	1	4.1	3	2.2	0	1	0	1	Dead	Dead (attributable to this cancer dx)	Alive or dead due to cancer	IVA	T3	N2b	M0	2.1	21	2011	C07.9-Parotid gland	79	8430	Malignant	White	70-74 years	8430/3: Mucoepidermoid carcinoma	8430/3: Mucoepidermoid carcinoma	IVA	IVA	Blank(s)	Blank(s)	T3	N2b	M0	T3	N2b	M0	Blank(s)
Hospital inpatient/outpatient or clinic	Positive histology	Insured	Female	Married (including common law)	Right - origin of primary	Moderately differentiated; Grade II	45	2	White	1	29	0	0	1	1	0	0	1	0	1	Alive	Alive or dead of other cause	Alive or dead due to cancer	I	T1	N0	M0	1.5	15	2011	C07.9-Parotid gland	79	8430	Malignant	White	45-49 years	8430/3: Mucoepidermoid carcinoma	8430/3: Mucoepidermoid carcinoma	I	I	Blank(s)	Blank(s)	T1	N0	M0	T1	N0	M0	Blank(s)
Hospital inpatient/outpatient or clinic	Positive histology	Insured	Male	Married (including common law)	Left - origin of primary	Undifferentiated; anaplastic; Grade IV	85	5	White	1	9	1	1	4.1	3	2.2	0	1	0	0	Dead	Dead (attributable to this cancer dx)	Alive or dead due to cancer	IVA	T3	N2b	M0	6	60	2011	C07.9-Parotid gland	79	8430	Malignant	White	85+ years	8430/3: Mucoepidermoid carcinoma	8430/3: Mucoepidermoid carcinoma	IVA	IVA	Blank(s)	Blank(s)	T3	N2b	M0	T3	N2b	M0	Blank(s)
Hospital inpatient/outpatient or clinic	Positive histology	Uninsured	Male	Widowed	Left - origin of primary	Poorly differentiated; Grade III	68	4	Other (American Indian/AK Native, Asian/Pacific Islander)	3	7	0	0	4.1	4.1	1	0	1	0	1	Alive	Alive or dead of other cause	Alive or dead due to cancer	IVA	T4a	N1	M0	6.5	65	2011	C07.9-Parotid gland	79	8430	Malignant	Asian or Pacific Islander	65-69 years	8430/3: Mucoepidermoid carcinoma	8430/3: Mucoepidermoid carcinoma	IVA	IVA	Blank(s)	Blank(s)	T4a	N1	M0	T4a	N1	M0	Blank(s)
Hospital inpatient/outpatient or clinic	Positive histology	Insured	Female	Single (never married)	Left - origin of primary	Undifferentiated; anaplastic; Grade IV	18	1	White	1	54	0	0	2	2	0	0	1	0	1	Alive	Alive or dead of other cause	Alive or dead due to cancer	II	T2	N0	M0	3	30	2011	C07.9-Parotid gland	79	8430	Malignant	White	15-19 years	8430/3: Mucoepidermoid carcinoma	8430/3: Mucoepidermoid carcinoma	II	II	Blank(s)	Blank(s)	T2	N0	M0	T2	N0	M0	Blank(s)
Hospital inpatient/outpatient or clinic	Positive histology	Insured	Male	Married (including common law)	Left - origin of primary	Moderately differentiated; Grade II	53	3	White	1	52	0	0	1	1	0	0	0	0	1	Alive	Alive or dead of other cause	Alive or dead due to cancer	I	T1	N0	M0	1.5	15	2011	C07.9-Parotid gland	79	8430	Malignant	White	50-54 years	8430/3: Mucoepidermoid carcinoma	8430/3: Mucoepidermoid carcinoma	I	I	Blank(s)	Blank(s)	T1	N0	M0	T1	N0	M0	Blank(s)
Hospital inpatient/outpatient or clinic	Positive histology	Insured	Male	Single (never married)	Right - origin of primary	Moderately differentiated; Grade II	17	1	White	1	51	0	0	4.1	4.1	0	0	0	0	1	Alive	Alive or dead of other cause	Alive or dead due to cancer	IVA	T4a	N0	M0	1.5	15	2011	C07.9-Parotid gland	79	8430	Malignant	White	15-19 years	8430/3: Mucoepidermoid carcinoma	8430/3: Mucoepidermoid carcinoma	IVA	IVA	Blank(s)	Blank(s)	T4a	N0	M0	T4a	N0	M0	Blank(s)
Hospital inpatient/outpatient or clinic	Positive histology	Insured	Female	Single (never married)	Right - origin of primary	Moderately differentiated; Grade II	16	1	White	1	50	0	0	2	2	0	0	0	0	1	Alive	Alive or dead of other cause	Alive or dead due to cancer	II	T2	N0	M0	2.4	24	2011	C07.9-Parotid gland	79	8430	Malignant	White	15-19 years	8430/3: Mucoepidermoid carcinoma	8430/3: Mucoepidermoid carcinoma	II	II	Blank(s)	Blank(s)	T2	N0	M0	T2	N0	M0	Blank(s)
Hospital inpatient/outpatient or clinic	Positive histology	Insured/No specifics	Female	Married (including common law)	Left - origin of primary	Well differentiated; Grade I	46	2	White	1	52	0	0	2	2	0	0	1	0	1	Alive	Alive or dead of other cause	Alive or dead due to cancer	II	T2	N0	M0	3.5	35	2011	C07.9-Parotid gland	79	8430	Malignant	White	45-49 years	8430/3: Mucoepidermoid carcinoma	8430/3: Mucoepidermoid carcinoma	II	II	Blank(s)	Blank(s)	T2	N0	M0	T2	N0	M0	Blank(s)
Hospital inpatient/outpatient or clinic	Positive histology	Insured	Male	Single (never married)	Left - origin of primary	Well differentiated; Grade I	77	5	White	1	59	0	0	1	1	0	0	0	0	1	Alive	Alive or dead of other cause	Alive or dead due to cancer	I	T1	N0	M0	0.8	8	2011	C07.9-Parotid gland	79	8430	Malignant	White	75-79 years	8430/3: Mucoepidermoid carcinoma	8430/3: Mucoepidermoid carcinoma	I	I	Blank(s)	Blank(s)	T1	N0	M0	T1	N0	M0	Blank(s)
Hospital inpatient/outpatient or clinic	Positive histology	Insured	Male	Single (never married)	Right - origin of primary	Poorly differentiated; Grade III	31	1	White	1	57	0	0	2	2	0	0	1	0	1	Alive	Alive or dead of other cause	Alive or dead due to cancer	II	T2	N0	M0	2.5	25	2011	C07.9-Parotid gland	79	8430	Malignant	White	30-34 years	8430/3: Mucoepidermoid carcinoma	8430/3: Mucoepidermoid carcinoma	II	II	Blank(s)	Blank(s)	T2	N0	M0	T2	N0	M0	Blank(s)
Hospital inpatient/outpatient or clinic	Positive histology	Insured	Female	Married (including common law)	Left - origin of primary	Moderately differentiated; Grade II	51	3	White	1	51	0	0	1	1	0	0	0	0	1	Alive	Alive or dead of other cause	Alive or dead due to cancer	I	T1	N0	M0	0.9	9	2011	C07.9-Parotid gland	79	8430	Malignant	White	50-54 years	8430/3: Mucoepidermoid carcinoma	8430/3: Mucoepidermoid carcinoma	I	I	Blank(s)	Blank(s)	T1	N0	M0	T1	N0	M0	Blank(s)
Hospital inpatient/outpatient or clinic	Positive histology	Any Medicaid	Female	Widowed	Right - origin of primary	Poorly differentiated; Grade III	50	3	White	1	50	0	0	1	1	0	0	0	0	1	Alive	Alive or dead of other cause	Alive or dead due to cancer	I	T1	N0	M0	1.5	15	2011	C07.9-Parotid gland	79	8430	Malignant	White	50-54 years	8430/3: Mucoepidermoid carcinoma	8430/3: Mucoepidermoid carcinoma	I	I	Blank(s)	Blank(s)	T1	N0	M0	T1	N0	M0	Blank(s)
[truncated: 493 more rows]
[truncated: 148 more columns]
